# Supplementary material for: Integration of Metabolomics and Transcriptomics to Reveal the Metabolic Characteristics of Exercise-Improved Bone Mass
Source: Nutrients. 2023 Mar 30;15(7):1694. doi: 10.3390/nu15071694 (PMC10097349; doi:10.3390/nu15071694)
Supplement: Supplementary file 1 [file nutrients-15-01694-s001.zip]

Archive with 9 entries (9 files):
- Supplementary Figures.pdf
- Table S1 The distribution for each zebrafish in the metabolomic and transcriptomic analyses.xlsx
- Table S2 Information on the primer sequences of entpd3, entpd1, cmpk2, and a--actin.xlsx
- Table S3 Parameters for evaluation of the partial least squares discriminant analysis (PLS-DA) quality of bone samples.xlsx
- Table S4 Detailed information on differential metabolites in the ESI+ mode and ESI- modes.xlsx
- Table S5 Metabolic pathway of differential metabolites in this study.xlsx
- Table S6 Statistics of the transcriptome sequencing data in this study.xlsx
- Table S7 Detailed information on the 9335 differentially expressed genes identified in this study.xlsx
- Table S8 Bone-related differentially expressed genes between the control group and the exercise group.xlsx
