# Supplementary material for: Integration of Metabolomics and Transcriptomics to Reveal the Metabolic Characteristics of Exercise-Improved Bone Mass
Source: Nutrients. 2023 Mar 30;15(7):1694. doi: 10.3390/nu15071694 (PMC10097349; doi:10.3390/nu15071694)
Supplement: Supplementary file 1 [file nutrients-15-01694-s001.zip › Table S1 The distribution for each zebrafish in the metabolomic and transcriptomic analyses.xlsx]

## Sheet: Sheet1
Fish ID for metabolomics	Fish ID for transcriptomics
exercise-1	exercise-7
exercise-2	exercise-8
exercise-3	exercise-9
exercise-4	exercise-10
exercise-5	exercise-11
exercise-6	exercise-12
control-1	exercise-13
control-2	control-7
control-3	control-8
control-4	control-9
control-5	control-10
control-6	control-11
	control-12
