# Supplementary material for: Integration of Metabolomics and Transcriptomics to Reveal the Metabolic Characteristics of Exercise-Improved Bone Mass
Source: Nutrients. 2023 Mar 30;15(7):1694. doi: 10.3390/nu15071694 (PMC10097349; doi:10.3390/nu15071694)
Supplement: Supplementary file 1 [file nutrients-15-01694-s001.zip › Table S2 Information on the primer sequences of entpd3, entpd1, cmpk2, and a--actin.xlsx]

## Sheet: Sheet1
Gene	Primer sequences (5′-3′)	PCR fragment (bp)
entpd3	CCCATGGCACAGGCCGGTTG (forward)	424
	GCAGTCTCATGCCAGCCGTG (reverse)
entpd1	TACTTTCTTTGGACAGAGCAACCCTG (forward)	380
	AAGCATATAGCCCAGGGACCAGG (reverse)
cmpk2	ACAAGGTTCTACAGGAGTGCG(forward)	274
	TTCCCCAGAGCGTAAAAGGC (reverse)
β-actin	GTCCCTGTACGCCTCTGGTCG (forward)	678
	GCCGGACTCATCGTACTCCTG (reverse)
