# Supplementary material for: Integration of Metabolomics and Transcriptomics to Reveal the Metabolic Characteristics of Exercise-Improved Bone Mass
Source: Nutrients. 2023 Mar 30;15(7):1694. doi: 10.3390/nu15071694 (PMC10097349; doi:10.3390/nu15071694)
Supplement: Supplementary file 1 [file nutrients-15-01694-s001.zip › Table S3 Parameters for evaluation of the partial least squares discriminant analysis (PLS-DA) quality of bone samples.xlsx]

## Sheet: Sheet1
mode	R2Y(cum)	Q2(cum)	Q2
ESI+	0.99	0.52	(0.0, -0.89)
ESI-	0.98	0.3	(0.0, -0.97)
