# Supplementary material for: Integration of Metabolomics and Transcriptomics to Reveal the Metabolic Characteristics of Exercise-Improved Bone Mass
Source: Nutrients. 2023 Mar 30;15(7):1694. doi: 10.3390/nu15071694 (PMC10097349; doi:10.3390/nu15071694)
Supplement: Supplementary file 1 [file nutrients-15-01694-s001.zip › Table S4 Detailed information on differential metabolites in the ESI+ mode and ESI- modes.xlsx]

## Sheet: Sheet1
NO.	mode	Compound.ID	FC	t.test_p.value	VIP	LCplatform	Name	Formula	Actual.RT	KEGG.ID	Pathway	Regulate
1	ESI+	0.604_125.0956	0.7339	0.0174	1.0631	C18:pos	3-methylhistamine	C6 H11 N3	0.604			down
2	ESI+	0.609_125.0844	1.4378	0.0483	1.3206	C18:pos	2-ethyl-4,5-dimethylthiazole	C7 H11 N O	0.609			up
3	ESI+	0.684_133.0378	0.5692	0.0449	1.4592	C18:pos	D-aspartate	C4 H7 N O4	0.684	C00402	map00250 Alanine, aspartate and glutamate metabolism; map01100 Metabolic pathways;	down
4	ESI+	0.685_159.0897	1.6385	0.0065	1.6069	C18:pos	N-acetylvaline	C7 H13 N O3	0.685			up
5	ESI+	0.686_590.1002	1.9651	0.0062	1.8253	C18:pos	Udp-4-amino-4,6-dideoxy-l-n-acetyl-beta-l-altrosamine	C17 H28 N4 O15 P2	0.686	C19961	map00520 Amino sugar and nucleotide sugar metabolism; map01100 Metabolic pathways;	up
6	ESI+	0.949_185.0804	0.3257	0.0118	2.4076	C18:pos	Secnidazole	C7 H11 N3 O3	0.949			down
7	ESI+	1.136_400.0535	2.2129	0.0428	1.8074	C18:pos	Bis(2,3-dihydroxypropyl) 2-hydroxy-1,3-propanediyl bis[hydrogen (phosphate)]	C9 H22 O13 P2	1.136	C03853	NULL	up
8	ESI+	10.017_478.3275	2.8144	0.0082	2.089	C18:pos	(3beta,5alpha,6beta,22e)-ergosta-7,22-diene-3,5,6,9,14,25-hexol	C28 H46 O6	10.017			up
9	ESI+	10.227_368.329	0.2493	0.0052	3.209	C18:pos	2-oxotricosanoic acid	C23 H44 O3	10.227			down
10	ESI+	10.629_468.3583	1.5011	0.0484	1.4505	C18:pos	Dehydroeburicoic acid	C31 H48 O3	10.629	C16950	NULL	up
11	ESI+	10.629_914.7337	2.1214	0.0424	2.1782	C18:pos	(2r)-3-[(9z)-9-heptadecenoyloxy]-1,2-propanediyl (5z,8z,11z,14z,5'z,8'z,11'z,14'z)bis(-5,8,11,14-icosatetraenoate)	C60 H98 O6	10.629			up
12	ESI+	11.385_384.2664	0.4669	0.0461	2.4215	C18:pos	Estradiol enanthate	C25 H36 O3	11.385			down
13	ESI+	11.428_622.309	2.8956	0.0066	2.2352	C18:pos	(2r)-2-hydroxy-3-[(hydroxy{[(1s,2r,3r,4s,5s,6r)-2,3,4,5,6-pentahydroxycyclohexyl]oxy}phosphoryl)oxy]propyl (8z,11z,14z)-8,11,14-icosatrienoate	C29 H51 O12 P	11.428			up
14	ESI+	12.038_743.5465	1.6946	0.0348	1.6252	C18:pos	Dioleoylphosphatidylethanolamine	C41 H78 N O8 P	12.038			up
15	ESI+	2.346_114.0319	0.3212	0.0176	2.5378	C18:pos	4-hydroxy-5-methylfuran-3(2h)-one	C5 H6 O3	2.346			down
16	ESI+	2.52_228.1224	0.0475	0.0001	4.5567	C18:pos	(2s)-5-carbamimidamido-2-(2-oxo-1-azetidinyl)pentanoic acid	C9 H16 N4 O3	2.52	C06656	map01100 Metabolic pathways;	down
17	ESI+	2.589_262.0624	1.8825	0.0069	1.5229	C18:pos	(2e)-2-benzylidenefuro[2,3-e][1]benzofuran-3(2h)-one	C17 H10 O3	2.589			up
18	ESI+	2.603_297.1073	0.384	0.0123	2.315	C18:pos	7-methylguanosine	C11 H15 N5 O5	2.603	C20674	NULL	down
19	ESI+	2.625_143.0408	0.5148	0.0017	1.8608	C18:pos	4-methyl-5-thiazoleethanol	C6 H9 N O S	2.625	C04294	map00730 Thiamine metabolism; map01100 Metabolic pathways;	down
20	ESI+	2.677_487.2284	1.7972	0.045	1.6462	C18:pos	Goralatide	C20 H33 N5 O9	2.677			up
21	ESI+	2.906_379.1412	5.3811	0.0011	3.0217	C18:pos	Angoline	C22 H21 N O5	2.906	C09336	NULL	up
22	ESI+	2.98_297.1212	0.5074	0.0112	1.8398	C18:pos	N-(2-phenylethyl)-beta-d-glucopyranuronosylamine	C14 H19 N O6	2.98			down
23	ESI+	3.099_219.1109	0.7056	0.0222	1.1284	C18:pos	Pantothenic acid	C9 H17 N O5	3.099	C00864	map00410 beta-Alanine metabolism; map00770 Pantothenate and CoA biosynthesis; map01100 Metabolic pathways;	down
24	ESI+	3.22_254.1302	0.5226	0.0347	2.6968	C18:pos	(e)-isoeugenyl benzyl ether	C17 H18 O2	3.22			down
25	ESI+	3.222_209.0725	0.4814	0.0409	2.5324	C18:pos	Tolonidine	C10 H12 Cl N3	3.222			down
26	ESI+	3.313_606.2703	2.6347	0.0148	2.3093	C18:pos	Cepharanthine	C37 H38 N2 O6	3.313	C09391	NULL	up
27	ESI+	3.641_295.0917	25.6899	0.038	3.1783	C18:pos	Azidamfenicol	C11 H13 N5 O5	3.641			up
28	ESI+	3.777_172.0739	0.5733	0.0419	1.5903	C18:pos	Diacetyl	C4 H6 O2	3.777	C00741	map00650 Butanoate metabolism;	down
29	ESI+	3.835_293.1263	0.4541	0.0294	1.57	C18:pos	Alcyopterosin j	C15 H19 N O5	3.835			down
30	ESI+	4.104_191.0984	1.9973	0.0313	1.4282	C18:pos	Trihomomethionine	C8 H17 N O2 S	4.104			up
31	ESI+	4.432_370.2202	1.5221	0.0006	1.2679	C18:pos	Ho-dpeg8-oh	C16 H34 O9	4.432			up
32	ESI+	4.432_392.2022	1.4777	0.0024	1.1654	C18:pos	(2s)-2-[(1r,3as,4e,7ar)-4-{[(6s)-6-hydroxy-2,2-dioxido-1,3,4,5,6,7-hexahydro-2-benzothiophen-1-yl]methylene}-7a-methyloctahydro-1h-inden-1-yl]propanal	C22 H32 O4 S	4.432			up
33	ESI+	4.698_259.1784	1.6106	0.0309	1.3548	C18:pos	Hexanoylcarnitine	C13 H25 N O4	4.698			up
34	ESI+	4.855_205.0742	2.2938	0.0174	1.5675	C18:pos	Indole-3-lactic acid	C11 H11 N O3	4.855	C02043		up
35	ESI+	5.164_187.1212	0.5622	0.0394	1.1033	C18:pos	Pivagabine	C9 H17 N O3	5.164			down
36	ESI+	5.229_175.0637	0.2417	0.0059	2.6983	C18:pos	Indole-3-acetate	C10 H9 N O2	5.229	C00954	map00380 Tryptophan metabolism; map01100 Metabolic pathways;	down
37	ESI+	5.231_129.0581	0.2474	0.0076	2.6541	C18:pos	Leucoline	C9 H7 N	5.231	C06413	NULL	down
38	ESI+	5.328_152.0476	0.3642	0.0325	1.9589	C18:pos	Vanillin	C8 H8 O3	5.328	C00755	map01100 Metabolic pathways;	down
39	ESI+	5.495_164.0841	17.3441	0.0137	3.9774	C18:pos	4-phenylbutyric acid	C10 H12 O2	5.495	C21793	NULL	up
40	ESI+	6.039_299.2096	0.2165	0.0114	3.2225	C18:pos	3-hydroxy-n-[(3s)-2-oxotetrahydro-3-furanyl]dodecanamide	C16 H29 N O4	6.039			down
41	ESI+	6.106_309.194	1.747	0.0334	1.4472	C18:pos	Metipranolol	C17 H27 N O4	6.106	C07915	NULL	up
42	ESI+	6.304_367.2471	1.7234	0.0422	1.4477	C18:pos	Sphinganine-1-phosphate (d17:0)	C17 H38 N O5 P	6.304			up
43	ESI+	6.603_233.1419	0.0678	0.0182	3.1932	C18:pos	Methylphenidate	C14 H19 N O2	6.603	C07196	NULL	down
44	ESI+	6.609_208.1466	6.3772	0.0106	2.793	C18:pos	Ac 45594	C13 H20 O2	6.609	C14236	NULL	up
45	ESI+	7.182_315.2407	2.1539	0.0041	1.8333	C18:pos	Decanoylcarnitine	C17 H33 N O4	7.182			up
46	ESI+	7.188_331.2139	2.0974	0.0046	1.8619	C18:pos	Megastachine	C20 H29 N O3	7.188	C09888	NULL	up
47	ESI+	7.31_332.2217	1.6867	0.0285	1.4465	C18:pos	3-[(3-hydroxy-2-phenylpropanoyl)oxy]-8-isopropyl-8-methyl-8-azoniabicyclo[3.2.1]octane	C20 H30 N O3	7.31			up
48	ESI+	7.31_333.2293	1.7308	0.015	1.7941	C18:pos	Pentoxyverine	C20 H31 N O3	7.31			up
49	ESI+	8.14_369.2879	2.8249	0.038	1.9832	C18:pos	N-oleoyl-l-serine	C21 H39 N O4	8.14			up
50	ESI+	8.17_317.2347	0.7195	0.0279	1.1558	C18:pos	4,17?-dimethyl-4-aza-5-androsten-17?-ol-3-one	C20 H31 N O2	8.17	C15175	NULL	down
51	ESI+	8.443_284.1988	0.3899	0.0196	2.2715	C18:pos	(10s)-juvenile hormone iii diol	C16 H28 O4	8.443	C16505		down
52	ESI+	8.446_266.1883	0.4028	0.0146	2.3816	C18:pos	Juvenile hormone iii	C16 H26 O3	8.446	C09694		down
53	ESI+	8.507_430.3083	0.1072	0.0171	2.9109	C18:pos	Hecogenin	C27 H42 O4	8.507	C08902		down
54	ESI+	8.559_452.3505	0.0283	0.0022	3.7858	C18:pos	Cyprinol	C27 H48 O5	8.559	C16890	NULL	down
55	ESI+	8.56_552.2758	0.0857	0.0247	2.876	C18:pos	Canthiumine	C33 H36 N4 O4	8.56	C10000	NULL	down
56	ESI+	8.56_554.2753	0.0561	0.0135	3.2528	C18:pos	Zuclopenthixol decanoate	C32 H43 Cl N2 O2 S	8.56			down
57	ESI+	8.561_474.3325	0.0283	0.0008	4.022	C18:pos	18-acetoxy-1alpha,25-dihydroxyvitamin d3	C29 H46 O5	8.561			down
58	ESI+	8.591_413.3293	0.0599	0.007	3.377	C18:pos	Solasodine	C27 H43 N O2	8.591	C10822		down
59	ESI+	8.827_375.2404	2.3992	0.0287	2.4042	C18:pos	(3beta,6beta,9xi,13xi)-15-(dimethylamino)-3-hydroxy-6,18:14,16-diepoxypimar-7-en-18-one	C22 H33 N O4	8.827	C08689	NULL	up
60	ESI+	8.92_451.3662	1.9188	0.0448	1.5593	C18:pos	(11z,14z)-eicosadienoylcarnitine	C27 H49 N O4	8.92			up
61	ESI+	8.96_386.3185	0.0872	0.0265	3.023	C18:pos	Fafar hs-50	C26 H42 O2	8.96			down
62	ESI+	9.038_358.2506	0.5922	0.0231	1.1972	C18:pos	2062850	C23 H34 O3	9.038	C14658	NULL	down
63	ESI+	9.079_397.2253	2.2886	0.0259	1.8369	C18:pos	Drotaverine	C24 H31 N O4	9.079			up
64	ESI+	9.117_475.2703	3.8874	0.0008	2.9608	C18:pos	Ulipristal acetate	C30 H37 N O4	9.117			up
65	ESI+	9.228_687.3374	5.1877	0.009	2.4741	C18:pos	1-deoxy-1-{[(7r,12z,15z,18z,21z,24z,27z)-4-hydroxy-7-(hydroxymethyl)-4-oxido-9-oxo-3,5,8-trioxa-4lambda~5~-phosphatriaconta-12,15,18,21,24,27-hexaen-1-yl]amino}-beta-d-fructopyranose	C33 H54 N O12 P	9.228			up
66	ESI+	9.37_519.2974	3.5588	0.0025	2.3374	C18:pos	Terpendole c	C32 H41 N O5	9.37	C20546		up
67	ESI+	9.375_435.2752	5.0611	0.0049	3.1648	C18:pos	(2s,4ar,4br,6as,12bs,12cs,14as)-2-(2-hydroxy-2-propanyl)-12b,12c-dimethyl-3,4,5,6,6a,7,12,12b,12c,13,14,14a-dodecahydro-2h-chromeno[5',6':6,7]indeno[1,2-b]indole-4a(4bh)-carbaldehyde	C28 H37 N O3	9.375	C20587		up
68	ESI+	9.5_453.2858	3.112	0.0025	2.7424	C18:pos	Glycerophospho-n-palmitoyl ethanolamine	C21 H44 N O7 P	9.5			up
69	ESI+	9.608_487.3066	2.738	0.0383	1.8673	C18:pos	2-aminoethyl (2r)-3-hydroxy-2-{[8-(tetracyclo[6.4.0.0~2,7~.0~3,6~]dodec-10-yl)octyl]oxy}propyl hydrogen phosphate	C25 H46 N O6 P	9.608			up
70	ESI+	9.638_785.5563	3.1724	0.0073	2.707	C18:pos	O-[{(2r)-2-[(9z,12z)-9,12-heptadecadienoyloxy]-3-[(1z)-1-icosen-1-yloxy]propoxy}(hydroxy)phosphoryl]-l-serine	C43 H80 N O9 P	9.638			up
71	ESI+	9.702_439.3056	3.921	0.0023	3.0577	C18:pos	1-hexadecyl-sn-glycero-3-phosphoethanolamine	C21 H46 N O6 P	9.702			up
72	ESI+	9.761_451.3061	3.3466	0.0179	2.4064	C18:pos	(2r)-2-hydroxy-3-[(1z)-1-tetradecen-1-yloxy]propyl 2-(trimethylammonio)ethyl phosphate	C22 H46 N O6 P	9.761			up
73	ESI+	9.864_507.3333	2.5465	0.0047	2.4343	C18:pos	Elacytarabine	C27 H45 N3 O6	9.864			up
74	ESI+	9.946_248.2504	0.4929	0.0467	1.9484	C18:pos	(3z,6z,9z)-3,6,9-octadecatriene	C18 H32	9.946			down
75	ESI+	9.946_340.2975	0.4755	0.0335	1.9772	C18:pos	Glycidyl stearate	C21 H40 O3	9.946	C19427	NULL	down
76	ESI-	0.634_133.0375	0.5718	0.0037	1.3495	C18:neg	L-aspartate	C4 H7 N O4	0.634	C16433	NULL	down
77	ESI-	0.635_100.016	0.479	0.0481	1.2415	C18:neg	Succinic anhydride	C4 H4 O3	0.635	C19524	NULL	down
78	ESI-	0.695_311.1324	0.637	0.0145	1.3093	C18:neg	Citalopram alcohol	C19 H18 F N O2	0.695	C16611	NULL	down
79	ESI-	0.714_240.0777	0.1373	0.0007	3.3963	C18:neg	3-hydroxyflavanone	C15 H12 O3	0.714	C15570	NULL	down
80	ESI-	0.735_112.0273	0.7465	0.0476	1.0001	C18:neg	Uracil	C4 H4 N2 O2	0.735	C00106	map00240 Pyrimidine metabolism; map00410 beta-Alanine metabolism; map00770 Pantothenate and CoA biosynthesis; map01100 Metabolic pathways;	down
81	ESI-	1.377_244.0691	0.7032	0.0147	1.1288	C18:neg	Uridine	C9 H12 N2 O6	1.377	C00299	map00240 Pyrimidine metabolism; map01100 Metabolic pathways; map02010 ABC transporters;	down
82	ESI-	10.113_439.3058	3.6871	0.0056	2.7411	C18:neg	1-hexadecyl-sn-glycero-3-phosphoethanolamine	C21 H46 N O6 P	10.113			up
83	ESI-	10.135_352.1933	1.9388	0.0015	1.3385	C18:neg	9,10-dichlorostearic acid	C18 H34 Cl2 O2	10.135			up
84	ESI-	10.169_451.3056	3.2656	0.0172	2.2994	C18:neg	(2r)-2-hydroxy-3-[(1z)-1-tetradecen-1-yloxy]propyl 2-(trimethylammonio)ethyl phosphate	C22 H46 N O6 P	10.169			up
85	ESI-	10.17_519.2926	3.7575	0.0128	2.3099	C18:neg	4-[(2-hydroxy-4-methylpentanoyl)amino]-7-isobutyl-3-isopropyl-5,8-dioxo-2-oxa-6,9-diazabicyclo[10.2.2]hexadeca-1(14),12,15-triene-10-carboxylic acid	C27 H41 N3 O7	10.17			up
86	ESI-	10.256_453.3228	4.1825	0.0069	2.489	C18:neg	1-tetradecyl-sn-glycero-3-phosphocholine	C22 H48 N O6 P	10.256			up
87	ESI-	10.315_477.3211	3.8418	0.0181	2.5544	C18:neg	2-aminoethyl (2r)-2-hydroxy-3-[(1z,12z)-1,12-nonadecadien-1-yloxy]propyl hydrogen phosphate	C24 H48 N O6 P	10.315			up
88	ESI-	10.592_467.337	2.7333	0.0095	2.0418	C18:neg	(2r)-2-hydroxy-3-(pentadecyloxy)propyl 2-(trimethylammonio)ethyl phosphate	C23 H50 N O6 P	10.592			up
89	ESI-	2.965_209.0721	0.2212	0.0048	2.46	C18:neg	Tolonidine	C10 H12 Cl N3	2.965			down
90	ESI-	3.646_295.0912	28.8519	0.0475	2.6616	C18:neg	Azidamfenicol	C11 H13 N5 O5	3.646			up
91	ESI-	5.439_152.0472	0.3424	0.0252	1.5608	C18:neg	Vanillin	C8 H8 O3	5.439	C00755	map01100 Metabolic pathways;	down
92	ESI-	7.56_612.2649	0.106	0.0009	3.3583	C18:neg	(3alpha,4alpha,5beta,11beta,12beta)-4,11,12-trihydroxycholestane-3,21-diyl bis(hydrogen sulfate)	C27 H48 O11 S2	7.56			down
93	ESI-	7.809_284.1983	0.3835	0.0339	2.0347	C18:neg	(10s)-juvenile hormone iii diol	C16 H28 O4	7.809	C16505		down
94	ESI-	8.276_380.2558	0.5889	0.0438	1.0081	C18:neg	Limaprost	C22 H36 O5	8.276			down
95	ESI-	8.293_499.2958	0.1096	0.0002	3.1765	C18:neg	Tauroursodeoxycholic acid	C26 H45 N O6 S	8.293	C16868	NULL	down
96	ESI-	8.443_360.2297	1.8456	0.0441	1.5855	C18:neg	17(s)-hpdha	C22 H32 O4	8.443			up
97	ESI-	8.486_362.2453	1.6852	0.0448	1.4019	C18:neg	Ti1090000	C22 H34 O4	8.486	C14575	NULL	up
98	ESI-	8.718_338.2453	2.2232	0.0224	1.7722	C18:neg	11-deoxy prostaglandin f2β	C20 H34 O4	8.718			up
99	ESI-	8.868_452.3491	0.0231	0.0012	3.7664	C18:neg	Cyprinol	C27 H48 O5	8.868	C16890	NULL	down
100	ESI-	8.977_358.214	1.5214	0.0344	1.1894	C18:neg	Cannabidiolic acid	C22 H30 O4	8.977	C10784		up
101	ESI-	9.197_354.2072	2.0984	0.0038	1.7453	C18:neg	Hexamidine	C20 H26 N4 O2	9.197			up
102	ESI-	9.333_486.2853	2.1336	0.0013	1.6183	C18:neg	(2s)-3-(beta-d-galactopyranosyloxy)-2-hydroxypropyl (7z,10z,13z)-7,10,13-hexadecatrienoate	C25 H42 O9	9.333			up
103	ESI-	9.809_436.2585	0.4946	0.0219	1.4812	C18:neg	Oleoyl-l-α-lysophosphatidic acid	C21 H41 O7 P	9.809			down
