# Supplementary material for: Integration of Metabolomics and Transcriptomics to Reveal the Metabolic Characteristics of Exercise-Improved Bone Mass
Source: Nutrients. 2023 Mar 30;15(7):1694. doi: 10.3390/nu15071694 (PMC10097349; doi:10.3390/nu15071694)
Supplement: Supplementary file 1 [file nutrients-15-01694-s001.zip › Table S5 Metabolic pathway of differential metabolites in this study.xlsx]

## Sheet: Sheet1
mode	X.Pathway	Count	Count.All	Pvalue	Pathway.ID	Metabolites KEGG.Names	Metabolites KEGG.IDs
ESI+	Alanine, aspartate and glutamate metabolism	1	28	0.0473871	map00250	D-aspartate	C00402
ESI+	Pantothenate and CoA biosynthesis	1	28	0.0473871	map00770	Pantothenic acid	C00864
ESI-	Pyrimidine metabolism	2	65	0.000785428	map00240	Uracil;Uridine	C00106+C00299
ESI-	Pantothenate and CoA biosynthesis	1	28	0.0180306	map00770	Uracil	C00106
ESI-	beta-Alanine metabolism	1	32	0.0205819	map00410	Uracil	C00106
