# Supplementary material for: Integration of Metabolomics and Transcriptomics to Reveal the Metabolic Characteristics of Exercise-Improved Bone Mass
Source: Nutrients. 2023 Mar 30;15(7):1694. doi: 10.3390/nu15071694 (PMC10097349; doi:10.3390/nu15071694)
Supplement: Supplementary file 1 [file nutrients-15-01694-s001.zip › Table S6 Statistics of the transcriptome sequencing data in this study.xlsx]

## Sheet: 1650972159279_bb0f3c7c1001
group	Sample	Total Raw Reads (M)	Total Clean Reads (M)	Total Mapping(%)	Clean Reads Q20 (%)	Clean Reads Q30 (%)	Clean Reads Ratio (%)
exercise group	1	45.57	44.3	87.47	98.27	94.91	97.2
exercise group	2	45.57	44.51	86.77	97.81	93.95	97.67
exercise group	3	45.57	44.71	87.97	97.53	93.14	98.11
exercise group	4	45.57	44.21	87.8	97.64	93.4	97
exercise group	5	47.33	45.41	86.6	97.22	92.71	95.94
exercise group	6	47.33	44.96	87.11	97.22	92.74	94.99
exercise group	7	47.33	45.14	86.09	97.28	92.82	95.38
control group	1	45.57	44.2	87.27	98.36	95.18	96.98
control group	2	45.57	44.62	87.2	98.19	94.62	97.92
control group	3	45.57	44.56	87.01	98.16	94.6	97.77
control group	4	45.57	44.4	88.47	98.19	94.64	97.43
control group	5	47.33	44.87	86.83	97.38	93.09	94.8
control group	6	47.33	45.45	86.29	97.26	92.78	96.04
