# Supplementary material for: Integration of Metabolomics and Transcriptomics to Reveal the Metabolic Characteristics of Exercise-Improved Bone Mass
Source: Nutrients. 2023 Mar 30;15(7):1694. doi: 10.3390/nu15071694 (PMC10097349; doi:10.3390/nu15071694)
Supplement: Supplementary file 1 [file nutrients-15-01694-s001.zip › Table S7 Detailed information on the 9335 differentially expressed genes identified in this study.xlsx]

## Sheet: Sheet1
Gene ID	Gene Symbol	control Average FPKM	case Average FPKM	Log2 FC	Q-value
100000009	'sema5bb'	0.465	0.317143	-0.564094	0.00193844
100000030	'btr24'	3.875	1.63429	-1.2035	1.51e-25
100000044	'kcnj19b'	2.41	1.68	-0.543522	3.11e-06
100000061	'si:ch211-133n4.9'	0.61	0.32	-1.06337	0.00112779
100000079	'soul5'	65.7417	39.98	-0.708772	7.14e-106
100000085	'si:ch211-212k18.7'	115.887	68.4929	-0.761532	0
100000095	'cckb'	87.6617	42.5614	-1.02192	9.44e-118
100000122	'si:dkey-175g6.5'	3.20667	2.18571	-0.589795	1.76e-27
100000131	'amigo3'	15.4283	7.86857	-1.00578	5.5e-134
100000132	'kcnk15'	1.92167	1.21714	-0.682181	4.77e-05
100000135	'appl2'	4.89667	3.06286	-0.719371	1.97e-16
100000140	'si:dkey-225f5.5'	1.72167	1.16857	-0.600058	0.000431
100000148	'tmprss3a'	0.533333	0.237143	-1.16725	2.65e-06
100000155	'LOC100000155'	0.295	0.141429	-1.16547	0.0110623
100000156	'si:zfos-411a11.2'	1.31833	0.73	-0.926616	1.44e-08
100000165	'ap3b2'	2.69667	1.62143	-0.76641	1.45e-15
100000219	'si:dkey-225f5.4'	1.125	0.694286	-0.715911	0.0010975
100000277	'atg2b'	1.05333	0.488571	-1.15648	4.93e-05
100000278	'LOC100000278'	0.00833333	0.177143	4.46996	7.59e-12
100000325	'rragcb'	1.955	1.18286	-0.732985	1.35e-05
100000327	'si:dkey-28d5.3'	0.16	0.0271429	-2.73256	0.00553265
100000332	'si:ch73-335l21.4'	125.638	263.55	1.07749	0
100000333	'ankrd39'	13.925	6.45714	-0.969398	6.1e-20
100000342	'mapta'	3.32	2.05857	-0.708186	8.08e-08
100000352	'si:dkey-152b24.7'	0.216667	0.385714	0.847518	0.0472978
100000399	'dnase2'	6.145	3.62286	-0.530241	3.79e-16
100000417	'LOC100000417'	0.00833333	0.568571	6.36943	4.93e-22
100000470	'pbldp'	76.9183	43.3843	-0.81757	9.74e-126
100000526	'sec24a'	35.415	24.0586	-0.56521	6.6e-150
100000537	'prdm4'	5.725	3.30857	-0.825672	6.84e-32
100000544	'ptger3'	0.613333	0.432857	-0.543368	0.00242864
100000559	'vkorc1'	1.78167	1.14429	-0.640129	0.00903208
100000633	'LOC100000633'	6.93833	4.89429	-0.547054	1.69e-15
100000640	'march4l'	1.78	1.12571	-0.674091	0.000124
100000647	'kctd13'	7.53667	5.23	-0.550962	2.67e-15
100000656	'lrrc58a'	3.32833	1.07571	-1.70312	1.28e-23
100000665	'dusp3a'	3.58333	1.80714	-1.04128	6.16e-46
100000675	'pimr190'	0.44	0.211429	-1.13852	0.00179142
100000683	'si:ch211-131e11.19'	0.991667	0.165714	-2.65175	1.77e-37
100000686	'zgc:171601'	1.02333	0.597143	-0.794933	5.69e-05
100000687	'scube3'	0.633333	0.368571	-0.799327	4.52e-06
100000709	'nsd2'	1.505	1.07429	-0.514056	2.76e-08
100000710	'tspan15'	2.21833	1.43429	-0.64168	0.00177772
100000720	'abl1'	5.99	3.94286	-0.623647	4.48e-37
100000748	'LOC100000748'	1.19333	0.525714	-1.21361	1.66e-10
100000750	'g6pcb'	0.251667	0.0914286	-1.55241	0.00401069
100000754	'ms4a17c.1'	0.741667	0.402857	-0.977718	0.0061678
100000768	'wu:fc75a09'	6.25667	3.59143	-0.818587	9.07e-08
100000771	'pvalb3'	6107	15555.2	1.43649	0
100000772	'LOC100000772'	1.955	1.37857	-0.539367	7.54e-10
100000781	'si:dkey-61p9.11'	3.41333	1.65714	-0.972366	3.43e-57
100000797	'nyap2a'	0.903333	0.504286	-0.856419	6.48e-09
100000800	'tmem63c'	1.75333	0.911429	-0.962175	2.96e-18
100000836	'rps8b'	38.4	25.3329	-0.607383	8.34e-18
100000849	'si:dkeyp-94h10.5'	18.7083	12.51	-0.594788	1.27e-18
100000851	'si:dkey-83f18.2'	0.381667	0.0771429	-2.30913	0.000152
100000863	'LOC100000863'	0.596667	1.01286	0.743723	0.0308078
100000886	'zdhhc22'	0.506667	0.28	-1.01367	0.000341
100000890	'LOC100000890'	0.388333	0.192857	-0.935029	0.0109452
100000896	'rubcn'	2.25667	1.52	-0.597673	4.53e-18
100000903	'prf1.1'	0.668333	0.341429	-0.880298	0.000419
100000931	'eml6'	0.551667	0.385714	-0.56306	0.000109
100000934	'unc93b1'	3.49667	1.68714	-1.08974	3.32e-27
100000935	'cpb2'	0.185	0.0428571	-2.03784	0.00970999
100000938	'cass4'	1.22833	0.622857	-1.0007	2.46e-12
100000949	'dock10'	5.25	3.63	-0.558539	7.46e-39
100000959	'c5ar1'	1.52167	0.414286	-1.93092	1.26e-23
100001019	'si:dkey-217f16.5'	1.10167	0.774286	-0.575202	0.00258011
100001065	'gzm3.2'	1.885	0.845714	-1.15213	4.93e-11
100001066	'si:dkey-10c21.1'	2.85833	1.68571	-0.76845	4.78e-05
100001092	'eif2ak2'	1.14833	0.627143	-0.897358	2.46e-06
100001105	'vcam1a'	0.876667	1.64286	0.905935	6.77e-09
100001119	'prr14'	9.305	6.73429	-0.508933	6.11e-37
100001127	'si:ch211-283h6.4'	2.41	1.28143	-0.908556	0.0183383
100001136	'si:ch73-61d6.3'	9.695	5.47	-0.868997	6.29e-48
100001138	'gzm3.3'	6.64667	3.94571	-0.742691	1.69e-07
100001148	'oxld1'	2.53833	1.65429	-0.640129	0.000177
100001158	'zgc:162060'	0.141667	0.0385714	-1.86815	0.0162873
100001171	'gpr137ba'	1.965	1.21286	-0.743956	1.03e-05
100001178	'LOC100001178'	0.681667	0.432857	-0.638143	0.0274745
100001198	'prkaa1'	10.2817	6.54857	-0.686549	3.98e-28
100001221	'wasf1'	2.5	1.51714	-0.77534	5.73e-10
100001239	'ifit11'	2.39833	1.47857	-0.588037	1.14e-11
100001241	'synpo2lb'	6.96167	10.0471	0.561092	5.84e-48
100001242	'LOC100001242'	0.185	0.102857	-0.909804	0.0421424
100001249	'si:dkey-166k12.1'	0.576667	0.207143	-1.52688	4.43e-12
100001260	'ppp1r3ab'	1.83833	4.09571	1.13367	4.91e-88
100001285	'vps72a'	9.78333	6.63	-0.591713	4.11e-11
100001286	'si:dkey-267n13.1'	14.855	9.78429	-0.56818	6.53e-13
100001297	'cc2d1a'	3.43667	1.94429	-0.848497	2.83e-27
100001302	'uba7'	2.17333	1.11857	-0.963839	3.46e-21
100001321	'si:ch211-248a14.8'	10.7383	6.70286	-0.684561	1.88e-19
100001329	'si:rp71-36a1.5'	0.751667	0.455714	-0.787966	0.0031938
100001337	'smyhc3'	0.846667	5.27286	2.7823	0
100001340	'si:dkeyp-69e1.8'	12.7383	8.81714	-0.518803	3.9e-37
100001353	'zgc:171422'	3.305	2.22714	-0.596961	6.84e-12
100001360	'si:dkeyp-110a12.4'	1.11167	0.72	-0.57493	0.00746527
100001393	'zmp:0000001161'	0.735	0.225714	-1.73564	2.01e-05
100001417	'fbxo30a'	8.15667	2.88286	-1.49694	5e-103
100001421	'snx33'	0.965	0.642857	-0.620604	3.08e-06
100001425	'ercc1'	12.3033	8.73571	-0.512142	1.34e-13
100001426	'cyp2k31'	0.116667	0.0185714	-2.68992	0.00676758
100001479	'LOC100001479'	0.576667	0.324286	-0.829947	0.000437
100001485	'tmem187'	3.42	2.42714	-0.528686	1.41e-07
100001516	'si:dkey-222f2.7'	1.145	0.494286	-1.2491	3.87e-10
100001530	'oxtr'	0.38	0.124286	-1.33482	0.00069
100001531	'rab22a'	6.89667	4.25571	-0.72581	1.88e-17
100001532	'plcb3'	10.8133	7.59	-0.531166	5.5e-76
100001534	'LOC100001534'	0.101667	0.341429	1.72209	0.00011
100001537	'dok2'	2.11	1.06857	-1.001	1.16e-11
100001552	'pcyt1ba'	4.165	3.01143	-0.502564	5.05e-05
100001584	'adck5'	4.14667	2.94429	-0.528945	7.21e-13
100001589	'LOC100001589'	1.29	1.00571	-0.568871	0.00715536
100001597	'ttc21a'	0.736667	0.485714	-0.613101	0.000342
100001623	'cd7al'	31.115	12.08	-1.37413	1.58e-88
100001643	'si:ch73-7i4.2'	0.171667	0.0828571	-1.13849	0.0101229
100001644	'ppp2r2ba'	1.77833	1.14429	-0.634991	7.23e-08
100001648	'tmem199'	16.8983	11.3571	-0.598615	1.18e-14
100001681	'kcnd1'	5.99833	3.15143	-0.768854	3.1e-36
100001692	'nr0b1'	1.03833	0.711429	-0.540169	0.0271824
100001718	'si:ch211-108p6.4'	4.13333	2.63429	-0.65668	8.25e-14
100001748	'vash1'	1.72833	1.09429	-0.690796	1.52e-05
100001767	'rnf207a'	0.541667	1.12286	1.12315	7.71e-08
100001772	'slc22a7b.3'	0.413333	0.657143	0.542694	0.0197289
100001781	'nfkbiz'	13.7183	9.20429	-0.591936	7.83e-34
100001799	'si:dkey-88e18.2'	1.745	1.10429	-0.758273	4.44e-07
100001827	'pimr105'	0	0.0485714	3.35928	0.042728
100001832	'LOC100001832'	6.41167	4.42857	-0.578982	7.83e-12
100001846	'LOC100001846'	11.2917	5.62571	-1.04778	5.74e-34
100001853	'nrip1b'	4.285	2.82143	-0.64382	4.47e-17
100001870	'si:dkeyp-104b3.1'	0.173333	0.03	-2.60955	3.06e-05
100001877	'si:ch211-127m7.2'	5.58333	3.71714	-0.643442	7.26e-10
100001906	'tfcp2'	14.5783	10.3614	-0.529578	7.41e-42
100001908	'LOC100001908'	0.36	0.265714	-0.514521	0.0062302
100001940	'amer3'	0.198333	0.1	-1.04407	0.00121461
100001978	'sftpbb'	34.5083	13.0443	-1.3858	3.28e-118
100002007	'oaz2a'	52.0967	34.5257	-0.621902	8.72e-86
100002014	'si:ch211-102c2.8'	0.613333	0.38	-0.742691	2.2e-05
100002020	'b3gnt3.2'	0.313333	0.667143	1.05789	0.00374262
100002034	'hectd1'	39.6233	19.7186	-1.04453	0
100002035	'acsm3'	2.685	1.88	-0.601467	1.24e-12
100002038	'si:rp71-17i16.4'	5.58	15.3829	1.58659	2.93e-79
100002040	'myhb'	0.713333	3.43143	2.42687	2.83e-221
100002043	'LOC100002043'	1.16333	1.78571	0.565157	0.0300019
100002060	'masp1'	0.653333	0.402857	-0.57666	0.0307117
100002070	'irf4a'	2.03	0.785714	-1.45504	3.03e-17
100002086	'tmem175'	4.56667	2.17571	-1.1019	2.73e-23
100002129	'slc1a5'	22.6183	13.9957	-0.71628	3.28e-54
100002141	'LOC100002141'	1.89833	0.551429	-1.81966	1.79e-11
100002155	'rasa1a'	4.53167	3.18429	-0.538651	1.77e-22
100002175	'nkiras1'	4.43833	3.04	-0.556255	5.47e-08
100002182	'si:ch73-281k2.5'	0.666667	0.455714	-0.580069	0.0255346
100002200	'barx2'	0.7	1.07429	0.63988	0.00561105
100002201	'grem2a'	0.563333	0.411429	-0.597694	0.0143745
100002203	'mhc1haa'	18.3633	11.1829	-0.740074	9.32e-36
100002225	'map2k2b'	5.45833	3.28714	-0.81757	3.49e-30
100002232	'si:ch211-132b12.3'	5.95167	3.20286	-0.950048	9.28e-30
100002249	'si:ch211-213o11.11'	0.69	0.328571	-1.09618	5.41e-05
100002256	'pik3ap1'	3.715	2.06714	-0.90409	5.38e-36
100002272	'dusp22b'	8.61167	5.66571	-0.630845	5.38e-13
100002283	'LOC100002283'	0.878333	0.341429	-1.10854	1.02e-17
100002292	'si:ch73-63e15.2'	11.075	7.23143	-0.652958	5.11e-107
100002302	'mri1'	2.03333	1.39429	-0.573372	0.000243
100002312	'crhr2'	22.3167	9.48	-1.20136	2.68e-138
100002322	'si:ch211-202h22.10'	1.47667	0.945714	-0.670468	0.000105
100002334	'sc:d189'	2.49	4.86143	1.02438	1.81e-26
100002342	'cpa6'	0.0916667	0.19	0.933014	0.00802696
100002370	'zc3h12b'	2.19667	1.52571	-0.581601	4.96e-23
100002371	'cyb561a3a'	6.85333	4.74857	-0.544272	6e-08
100002381	'LOC100002381'	1.145	2.50571	1.07135	2.33e-20
100002384	'cox5b1'	17.3917	7.28714	-1.24154	1.91e-23
100002392	'LOC100002392'	3.20833	2.2	-0.503808	0.00160009
100002393	'fam53c'	6.67167	4.52	-0.601782	4.41e-20
100002445	'unc5db'	0.353333	0.23	-0.671856	0.000915
100002448	'mst1ra'	1.15833	0.81	-0.528007	3.37e-06
100002454	'dab2ipa'	1.555	1.02857	-0.643836	6.75e-12
100002455	'phyhip'	1.19667	0.72	-0.740679	0.00212101
100002463	'pprc1'	2.99833	1.81	-0.76263	1.63e-23
100002469	'LOC100002469'	0.953333	0.665714	-0.562106	0.00914254
100002476	'si:ch211-125e6.5'	3.405	1.48286	-1.20119	2.15e-08
100002496	'si:dkey-32m20.1'	4.5	3.26857	-0.505279	0.000186
100002541	'zgc:172053'	58.4933	15.5771	-1.93065	8.21e-184
100002544	'LOC100002544'	0.27	0.594286	1.12461	9.85e-06
100002591	'LOC100002591'	2.02667	0.505714	-2.01444	1.08e-53
100002600	'si:ch1073-340j19.1'	11.305	8.23429	-0.519836	1.51e-38
100002610	'nlgn1'	0.31	0.225714	-0.530045	0.0391338
100002625	'akap6'	6.76333	4.48286	-0.627852	9.74e-61
100002627	'ptafr'	2.71333	0.774286	-1.82932	3.74e-22
100002630	'si:dkey-218f9.10'	1.74833	1.13714	-0.673554	4.08e-12
100002633	'LOC100002633'	5.785	3.58571	-0.717303	1.08e-24
100002706	'LOC100002706'	8.26833	5.24429	-0.678387	1.88e-19
100002712	'c5h9orf84'	0.663333	0.225714	-1.55241	9.29e-05
100002719	'si:dkey-6n21.13'	3.865	2.71714	-0.585922	5.66e-09
100002730	'si:ch73-208g10.1'	3.25333	1.84286	-0.870539	2.06e-41
100002737	'rpz'	13.3967	7.39571	-0.873403	1.27e-22
100002776	'si:dkey-19a16.5'	0.293333	0.131429	-1.22052	0.00106002
100002778	'si:ch211-225k7.3'	0.341667	0.0342857	-3.3479	1.33e-08
100002785	'ms4a17a.8'	4.305	1.70714	-1.13657	3.42e-12
100002802	'ppp2r2ca'	3.185	2.28857	-0.520298	7.03e-08
100002814	'tlcd3a'	1.9	1.27857	-0.599718	6.84e-09
100002825	'zmp:0000000662'	4.19333	2.93286	-0.546906	7.76e-16
100002865	'rpe65b'	6.17833	3.90286	-0.689252	5.56e-17
100002875	'hmox2a'	44.64	24.3571	-0.884351	4.15e-136
100002876	'nkain4'	2.39167	1.49	-0.869524	1.15e-10
100002885	'si:ch211-197k17.3'	4.39333	3.18143	-0.500324	0.00369651
100002916	'dsn1'	3.06667	1.66	-0.893888	2.71e-10
100002928	'iqgap1'	10.395	7.26857	-0.542538	2.68e-51
100002938	'cdc42ep4b'	7.22333	4.90571	-0.588485	4.96e-22
100002945	'natd1'	7.75167	4.55429	-0.787702	5.92e-15
100002946	'cxcl8a'	4.54833	2.47	-0.867914	3.7e-05
100002992	'apnl'	3.22	6.61857	1.06212	2.71e-32
100003020	'tmem150c'	2.03833	1.06857	-0.96745	8.86e-09
100003022	'LOC100003022'	0.0433333	0.128571	1.57687	0.0484008
100003026	'dctn1b'	5.87167	3.52857	-0.782194	5.8e-56
100003031	'zgc:171592'	1.90833	0.46	-2.00946	2.26e-18
100003040	'LOC100003040'	0.266667	0	-6.18468	4.52e-09
100003048	'olfml1'	4.22167	6.28	0.579104	6.81e-12
100003049	'dus2'	13.405	8.47	-0.696345	1.16e-38
100003080	'ppp4ca'	6.54333	4.35286	-0.618072	1.69e-11
100003089	'mmp21'	0.198333	0.107143	-1.00809	0.0482742
100003103	'si:dkeyp-113d7.10'	1.01167	0.495714	-1.07645	5.09e-14
100003104	'si:ch73-111k22.3'	3.45	2.02714	-0.79985	0.00112461
100003113	'tmem200ca'	0.851667	0.54	-0.696148	0.00119242
100003132	'bpifcl'	5.735	2.94429	-0.997255	4.75e-29
100003148	'tlnrd1'	3.35167	2.32857	-0.551832	4.82e-10
100003157	'zbtb18'	2.535	1.65714	-0.64902	4.59e-09
100003167	'ackr4a'	1.53667	0.734286	-1.12357	8.86e-14
100003170	'mark1'	0.826667	0.585714	-0.508019	0.0141342
100003205	'trmt61b'	5.34833	3.05714	-0.834761	7.84e-18
100003232	'skida1'	2.29667	1.54714	-0.627508	2.37e-17
100003238	'si:dkey-210j14.3'	1.18333	0.65	-0.923303	2.56e-05
100003272	'stox2b'	2.525	1.42429	-0.863852	8.32e-26
100003277	'kbtbd3'	0.93	0.524286	-0.860535	3.16e-05
100003291	'LOC100003291'	3.46333	2.32	-0.614132	5.33e-08
100003307	'si:ch211-226m7.4'	8.95	6.33571	-0.510059	9.98e-11
100003313	'llph'	27.8983	18.6457	-0.566534	1.47e-19
100003326	'mfsd1l'	7.615	4.58	-0.75323	3.86e-31
100003333	'lrch4'	4.34833	2.29143	-0.962226	3.7e-32
100003349	'si:cabz01036022.1'	0.998333	0.624286	-0.748616	7.13e-07
100003350	'si:ch211-196f2.6'	1.99667	1.22714	-0.721012	4.46e-05
100003363	'rab9b'	2.46333	1.72	-0.550103	1.33e-05
100003412	'zgc:172139'	1.91167	1.16	-0.740542	7.32e-09
100003413	'kdm4aa'	6.635	4.55143	-0.578122	5.31e-72
100003431	'plekhb2'	14.9133	8.75286	-0.791489	3.67e-58
100003450	'si:dkey-246i14.3'	1.02667	0.737143	-0.505201	0.000359
100003493	'march9'	3.68167	2.56143	-0.538512	4.77e-11
100003496	'si:ch211-223a21.4'	0.515	0.315714	-0.754315	0.0197158
100003503	'chrnb5a'	0.308333	0.162857	-0.983845	0.00192697
100003524	'retreg1'	18.1017	5.63286	-1.64243	3.24e-135
100003530	'LOC100003530'	0.353333	0.112857	-1.66129	3.78e-07
100003537	'ciita'	5.70833	3.04	-0.943326	6.71e-60
100003543	'spdef'	0.576667	0.305714	-0.96745	0.00130384
100003546	'colgalt2'	0.733333	1.05143	0.506481	0.0114133
100003547	'arhgap15'	7.83667	3.80429	-0.956544	3.73e-45
100003558	'ablim1a'	9.5	6.71	-0.592473	1.36e-52
100003564	'mplkip'	11.12	7.60571	-0.559907	2.72e-15
100003570	'man2b2'	11.7533	6.16286	-0.970575	1.03e-100
100003572	'tnnt3b'	3755.5	6640.34	0.891796	0
100003587	'herc3'	3.63	2.30857	-0.680782	2.51e-20
100003595	'ak5'	6.9	2.64714	-1.43969	9.39e-53
100003636	'si:dkey-208k4.3'	0.11	0.21	0.857471	0.00294164
100003640	'cinp'	18.3467	11.8343	-0.647769	1.77e-21
100003642	'si:dkey-246g23.2'	0.383333	0.212857	-0.882561	0.00278819
100003644	'wu:fc38h03'	8.18333	5.35143	-0.620487	6.56e-17
100003647	'thfp5'	123.765	166.8	0.530328	0.0339404
100003662	'si:ch211-204d2.4'	6.825	3.01143	-1.21646	7.81e-35
100003670	'msrb1b'	21.8067	15.4671	-0.507299	1.48e-14
100003675	'p4ha1b'	4.14667	8.14857	0.985244	1.36e-46
100003679	'keap1b'	22.6467	9.48286	-1.29165	8.78e-276
100003680	'pelp1'	8.97333	6.33429	-0.538742	8.23e-36
100003690	'zgc:172282'	1.585	1.04286	-0.717672	1.17e-08
100003705	'zgc:171699'	0.255	0.0228571	-3.55241	2.35e-05
100003708	'si:ch211-226m16.2'	20.215	10.4629	-0.962074	1.25e-131
100003720	'polr2m'	5.85333	3.85571	-0.625116	6.45e-20
100003741	'LOC100003741'	5.26167	2.74	-0.972005	2.5e-17
100003760	'si:ch211-286b5.8'	6.03333	4.16857	-0.580902	2.27e-08
100003782	'trim2a'	2.73333	1.54857	-0.940978	1.08e-20
100003785	'si:ch211-212c13.10'	13.51	8.97286	-0.656346	1.03e-59
100003846	'rnf25'	106.662	57.6829	-0.898964	0
100003848	'ucn3l'	0.763333	1.11429	0.588943	0.0256957
100003849	'si:ch211-157p22.10'	2.11333	1.15857	-0.899386	9.25e-13
100003869	'si:ch211-286b5.9'	1.225	0.792857	-0.625852	0.0167994
100003900	'chia.5'	8.48833	4.00286	-1.02074	1.26e-41
100003901	'si:ch211-236l14.1'	0.201667	0.0942857	-1.22055	0.00268268
100003902	'si:dkey-16l2.16'	36.37	23.8729	-0.631366	4.2e-83
100003906	'zgc:112265'	0.583333	0.15	-1.92438	4.99e-13
100003911	'cxcl19'	4.04	1.53429	-1.34596	4.74e-07
100003913	'si:ch73-380l3.2'	14.465	10.0029	-0.536447	1.58e-15
100003922	'p2ry1'	6.15	4.07286	-0.610546	1.68e-34
100003928	'si:dkey-150i13.2'	2.54333	1.71	-0.663116	1.55e-05
100003935	'trim35-3'	0.695	0.298571	-1.24354	1.63e-07
100003938	'apba1a'	1.395	0.954286	-0.571003	8.19e-07
100003955	'si:zfos-905g2.1'	1.935	1.32429	-0.565868	0.000142
100003956	'cry1a'	34.97	24.3286	-0.564626	1.96e-118
100003958	'map11'	1.37333	0.861429	-0.713161	5.64e-13
100003959	'depdc1a'	0.786667	0.495714	-0.736375	0.000151
100003989	'csrnp2'	0.788333	0.531429	-0.594538	1.03e-05
100003994	'zc3h7ba'	4.37333	2.44286	-0.866346	1.19e-39
100003996	'si:ch73-195i19.3'	3.915	2.71857	-0.541597	2.68e-05
100003999	'eevs'	1.26833	0.487143	-1.40736	6.17e-12
100004012	'ttc32'	22.35	14.3129	-0.640769	1.01e-08
100004014	'thoc6'	4.045	2.48286	-0.720177	2.13e-07
100004033	'LOC100004033'	0.108333	0.0128571	-3.03784	0.0227971
100004063	'bsna'	1.19333	0.862857	-0.514166	2.74e-15
100004079	'si:dkeyp-41f9.4'	0.623333	0.422857	-0.578408	0.00740623
100004091	'si:ch73-144d13.5'	1.645	1.12143	-0.578686	1.66e-08
100004095	'si:ch73-90p23.1'	1.96167	0.621429	-1.67813	1.71e-16
100004118	'pcdh9'	0.515	0.34	-0.689916	0.000113
100004133	'ddb2'	31.27	19.4429	-0.784018	8.12e-68
100004136	'ptdss2'	3.955	2.68286	-0.591024	1.24e-12
100004137	'camk2n1b'	1.61833	0.922857	-0.850212	0.00476085
100004155	'fam110a'	3.695	2.44429	-0.59432	3.7e-09
100004160	'LOC100004160'	0.0183333	0.0885714	2.29308	0.000864
100004180	'LOC100004180'	1.37167	0.752857	-0.899446	1.3e-08
100004181	'mul1b'	2	1.08571	-0.923507	2.12e-11
100004186	'LOC100004186'	0.606667	0.258571	-1.21655	7.42e-07
100004199	'LOC100004199'	9.83167	6.39286	-0.637944	6.04e-33
100004231	'wu:fa03e10'	0.138333	0.02	-2.81545	0.0435958
100004252	'arhgap18'	7.72	3.72857	-1.12568	4.25e-39
100004261	'map3k14a'	13.3117	9.24571	-0.551002	2.31e-37
100004274	'cyp8b2'	0.68	1.49	1.18355	2.65e-11
100004321	'LOC100004321'	1.985	1.13571	-0.808142	1.06e-06
100004330	'mvb12bb'	5.19167	2.82143	-0.878641	4.31e-18
100004342	'osbpl6'	0.26	0.174286	-0.607048	0.0242758
100004351	'lcp2b'	1.80333	1.06857	-0.787482	1.04e-08
100004357	'scamp5b'	0.546667	0.29	-0.996019	0.018901
100004382	'qsox1'	13.7767	9.12143	-0.613689	1.41e-44
100004402	'plrg1'	9.435	6.45857	-0.561513	1.96e-20
100004431	'si:dkey-61l1.4'	0.0833333	0.137143	0.66998	0.0497309
100004440	'si:ch211-67e16.3'	4.50333	2.90857	-0.613566	9.51e-08
100004458	'dchs2'	0.778333	0.538571	-0.575289	3.16e-10
100004460	'pcsk2'	4.425	2.42714	-0.925381	1.42e-20
100004462	'tmc8'	3.34	2.06429	-0.725979	7.47e-18
100004517	'tmem88b'	3.8	2.11714	-0.980912	1.03e-13
100004528	'LOC100004528'	0.216667	0.871429	1.76952	2.04e-07
100004536	'slc35a1'	9.45833	6.44	-0.562244	7.09e-10
100004545	'LOC100004545'	0	0.378571	4.64234	0.000326
100004557	'hyal3'	3.485	1.70857	-0.937121	1.41e-24
100004603	'si:ch73-14h1.2'	11.5517	4.99857	-1.28654	1e-145
100004610	'pop7'	36.3633	23.3986	-0.644509	6.94e-28
100004613	'tmeff2a'	9.01	6.69857	-0.554415	1.5e-11
100004617	'csf1a'	3.8	2.54143	-0.583574	2.05e-10
100004647	'rasl10a'	0.621667	0.435714	-0.529143	0.000205
100004668	'fsd1l'	2.19167	1.54286	-0.56326	3.99e-05
100004683	'tafa5l'	4.28167	3.01571	-0.502289	3.88e-07
100004727	'ypel2a'	2.61333	1.86	-0.511162	2.09e-12
100004793	'mrc2'	0.685	0.442857	-0.603105	9.88e-08
100004801	'abcb6b'	0.803333	0.394286	-1.06821	3.6e-16
100004843	'si:ch73-27e22.6'	0.806667	0.341429	-1.29558	2.17e-05
100004847	'rorc'	0.498333	0.214286	-1.27113	2.01e-05
100004856	'si:ch211-137i24.12'	0.733333	1.11286	0.665179	0.0187075
100004870	'exoc2'	15.9567	10.4786	-0.619976	9.73e-55
100004913	'phyhiplb'	4.72167	3.36714	-0.509639	3.47e-09
100004921	'LOC100004921'	0	0.128571	4.31301	0.00171725
100004929	'zeb1a'	1.84333	1.16857	-0.695024	1.26e-15
100004931	'zgc:162872'	1.64667	1.19	-0.633412	3.92e-09
100004944	'LOC100004944'	0.481667	0.301429	-0.694888	0.00174034
100004946	'trpm4a'	0.825	0.532857	-0.857758	1.52e-06
100004948	'si:ch211-153b23.7'	3.94333	2.39571	-0.730056	1.02e-12
100004976	'si:dkey-58f10.10'	4.955	3.49714	-0.535061	8.88e-07
100005000	'nav1b'	0.76	0.524286	-0.571953	5.66e-08
100005014	'mob1a'	39.3083	26.6143	-0.576706	4.97e-58
100005036	'spryd3'	10.76	16.5457	0.607764	3.85e-24
100005038	'LOC100005038'	0.05	0	-3.81545	0.0205685
100005064	'tsen15'	3.79167	2.59429	-0.523681	0.00214819
100005081	'si:ch211-207g17.3'	2.74167	1.31857	-1.05208	8.14e-11
100005092	'si:ch73-27e22.2'	0.141667	0.0785714	-0.877048	0.0444213
100005096	'LOC100005096'	0.205	0.0385714	-2.40041	5.18e-05
100005116	'arhgap24'	3.42167	2.37714	-0.564733	4.17e-12
100005118	'ankrd40'	8.04167	5.36571	-0.607506	2.52e-27
100005129	'LOC100005129'	0.166667	0.768571	2.04573	6.26e-08
100005140	'fbxo40.1'	3.29333	4.96	0.637639	1.11e-13
100005157	'LOC100005157'	0.02	0.132857	2.62948	0.0482694
100005161	'si:ch73-27e22.1'	1.43	0.805714	-0.866101	8.3e-13
100005174	'dnmbp'	6.57333	4.62	-0.581398	1.51e-52
100005176	'calhm1'	0.0783333	0.0185714	-1.96745	0.034591
100005205	'dusp28'	0.701667	0.471429	-0.597694	0.0143745
100005207	'zgc:174358'	0.561667	0.27	-1.41121	0.00824828
100005232	'gig2d'	20.2267	10.7414	-0.927319	7.27e-40
100005257	'nptxrb'	9.515	6.75429	-0.521787	7.76e-22
100005267	'si:dkey-51a16.9'	12.37	8.77286	-0.518188	2.44e-20
100005283	'gig2e'	3.86	0.912857	-2.10382	2.14e-52
100005291	'ercc6l'	0.928333	0.665714	-0.541524	9.97e-06
100005300	'lcmt2'	0.968333	0.69	-0.507325	0.0119196
100005301	'jam2b'	0.375	0.09	-2.03784	0.00138929
100005305	'zgc:162144'	0.776667	1.27143	0.741501	0.00314669
100005325	'scn1bb'	30.785	17.6314	-0.83459	9.47e-102
100005337	'ch25hl3'	1.655	0.775714	-1.12884	1.48e-14
100005356	'LOC100005356'	0	0.0685714	3.39945	0.0387781
100005368	'lime1'	0.37	0.185714	-0.933503	0.00119649
100005375	'si:ch211-135f11.4'	0.511667	0.284286	-0.982557	0.00122698
100005416	'ptger4b'	3.33167	1.73571	-0.992734	2.47e-13
100005423	'LOC100005423'	1.91167	1.12571	-0.792864	2.47e-12
100005446	'LOC100005446'	0.175	0.08	-1.09722	0.0150567
100005456	'si:dkey-182g1.6'	2.31667	0.515714	-2.14956	5.92e-27
100005459	'spsb3b'	12.1517	6.12714	-0.990447	1.16e-32
100005482	'si:dkey-182g1.2'	3.24833	2.21	-0.52938	5.06e-10
100005501	'si:dkeyp-67a8.2'	2.53833	1.17	-1.15177	5.61e-12
100005504	'gig2l'	21.645	1.22429	-4.22004	2.17e-97
100005532	'ftr95'	2.05167	1.03429	-1.02146	7.8e-17
100005538	'epha6'	1.56167	1.18286	-0.517972	3.07e-07
100005551	'entpd3'	40.9583	13.6543	-1.63131	0
100005564	'vsig10'	3.035	2.08	-0.547458	2.56e-07
100005571	'tlr20.4'	0.246667	0.147143	-0.760046	0.0209879
100005593	'adam8b'	5.45333	3.18429	-0.823909	9.64e-31
100005599	'zgc:194114'	0.68	0.375714	-0.862753	0.0488543
100005603	'ssbp3a'	5.83667	3.47286	-0.662037	2.38e-17
100005620	'ccdc39'	19.7217	42.0514	1.07219	1.36e-100
100005640	'LOC100005640'	0.37	0.141429	-1.41522	4.88e-05
100005685	'LOC100005685'	0.243333	0.564286	1.23773	3.98e-05
100005689	'LOC100005689'	0.415	0.201429	-1.02695	0.0176296
100005716	'pcsk1'	1.99167	1.03571	-0.933868	2.46e-14
100005727	'zgc:162936'	4.43167	2.18143	-1.04247	1.53e-24
100005732	'zfyve1'	6.66333	4.20857	-0.69804	1.53e-54
100005752	'cgnb'	2.655	1.65429	-0.759256	3.42e-24
100005754	'ftr35'	1.86333	0.618571	-1.63532	1.4e-22
100005761	'ehmt1a'	5.57333	4.02571	-0.513175	1.32e-19
100005765	'sparta'	0.35	0.2	-0.786878	0.01975
100005785	'zmp:0000000652'	6.40833	2.99714	-1.08657	3.78e-29
100005813	'sbno1'	12.5167	7.96571	-0.686043	6.47e-87
100005849	'rhov'	5.14	3.51429	-0.604459	7.55e-12
100005864	'LOC100005864'	0.401667	0.145714	-1.49768	2.51e-05
100005879	'tmem125'	2.37833	1.48571	-0.728109	1.84e-09
100005882	'si:dkey-183p4.10'	3.38667	2.12857	-0.668809	1.47e-19
100005885	'spdya'	1.58167	1.39714	-0.58247	0.000329
100005886	'tuft1b'	3.185	2.00571	-0.709138	7.14e-07
100005887	'vps18'	8.375	5.50429	-0.638084	5.16e-38
100005893	'magoh'	106.128	65.5714	-0.694812	7.93e-63
100005895	'si:ch211-1f22.12'	0.195	0.0228571	-3.11765	0.000379
100005907	'LOC100005907'	2.735	0.762857	-1.94542	1.44e-36
100005924	'LOC100005924'	0.65	0.297143	-1.20426	1.66e-07
100005931	'zgc:194246'	4.51167	1.76286	-1.28938	3.13e-10
100005937	'prrg2'	5.03667	3.21286	-0.731629	1.29e-11
100005938	'si:dkey-171c9.3'	7.18	3.15857	-1.18719	9.26e-62
100005981	'ppp2r5ca'	5.74333	4.01	-0.548273	2.55e-07
100006037	'cited4b'	104.607	45.9471	-1.22847	0
100006039	'znf687b'	5.11167	3.68857	-0.507889	7.66e-26
100006062	'si:ch73-193c12.2'	1.11	0.78	-0.535734	0.000461
100006122	'LOC100006122'	0.02	0.37	4.23853	7.92e-08
100006191	'trim35-14'	1.835	0.718571	-1.3624	1.1e-14
100006212	'rfxap'	47.3433	27.11	-0.8362	8.41e-120
100006249	'chst2b'	2.485	1.62714	-0.662037	2.74e-09
100006250	'LOC100006250'	4.14333	6.72857	0.747711	2.1e-09
100006257	'cetn2'	5.69833	3.50857	-0.719166	2.66e-09
100006279	'prnpb'	31.9567	13.4271	-1.28354	1.21e-295
100006302	'si:dkeyp-75h12.7'	0.555	0.365714	-0.578408	0.0213825
100006303	'gls2a'	2.81	9.16857	1.75016	0
100006310	'sprn2'	6.17333	2.83714	-1.15618	2.88e-21
100006332	'capn5b'	0.0833333	0.03	-1.45288	0.0126101
100006341	'rassf2b'	2.74667	1.73429	-0.673673	8.26e-07
100006379	'slc4a5b'	2.35	1.59429	-0.558664	1.7e-15
100006392	'gulp1b'	1.23333	2.04714	0.690345	0.000105
100006399	'alx4a'	0.425	0.302857	-0.508338	0.00846205
100006411	'pimr52'	0.205	0.0728571	-1.50009	0.00745667
100006428	'LOC100006428'	0.546667	0.102857	-2.35427	0.000561
100006433	'si:rp71-45g20.10'	1.13667	1.81286	0.653654	0.00563989
100006454	'tead1b'	1.645	1.16286	-0.592428	1.62e-06
100006460	'efna3a'	0.636667	0.361429	-0.765522	0.00625354
100006464	'si:dkey-27j5.5'	0.231667	0.461429	1.02327	0.00245259
100006472	'cfap57'	0.996667	0.658571	-0.662201	9.14e-06
100006475	'zgc:171500'	0	1.10714	7.98868	6.68e-30
100006523	'fthl28'	136.662	70.9371	-0.967209	4.09e-237
100006525	'si:dkey-48j7.3'	0	0.16	3.57687	0.0242718
100006541	'si:ch73-177h5.3'	0.346667	0.122857	-1.54783	1.21e-13
100006548	'wu:fb16f03'	12.1917	8.25714	-0.599585	2.52e-53
100006550	'zgc:163079'	3.62	11.7143	1.72355	4.19e-91
100006557	'LOC100006557'	0.478333	2.53286	2.48269	9.5e-27
100006560	'si:ch73-112l6.1'	2.22	1.40143	-0.698519	2.12e-19
100006601	'si:dkey-13m1.5'	0.476667	0.217143	-1.15454	6.41e-05
100006618	'mettl2a'	13.9717	9.32571	-0.580196	2.49e-18
100006622	'rin2'	6.98	3.44429	-1.06481	1.12e-141
100006655	'si:dkey-187j14.4'	0.388333	0.18	-1.09686	0.000602
100006656	'si:ch1073-188e1.1'	0.075	1.20714	4.06545	1.26e-54
100006660	'plppr5a'	0.723333	0.368571	-0.96745	0.0201444
100006671	'zgc:165653'	0.331667	1.91	2.59959	4e-18
100006678	'sh3bp1'	2.63833	1.50143	-0.854835	2.52e-14
100006713	'doc2b'	4.71833	3.11429	-0.645892	1.18e-25
100006734	'znf1169'	0.813333	0.541429	-0.598244	0.0023915
100006755	'ankrd55'	0.708333	0.458571	-0.645522	0.00175269
100006764	'LOC100006764'	3.62167	2.55857	-0.521874	2.9e-23
100006778	'il6st'	5.76333	3.28714	-0.83637	4.7e-35
100006782	'si:dkey-105h12.2'	0.225	0.0985714	-1.26748	2.5e-05
100006797	'LOC100006797'	0.801667	0.507143	-0.700865	1.33e-06
100006808	'trhde.1'	1.32667	0.987143	-0.586464	1.2e-06
100006815	'LOC100006815'	0.223333	0	-5.07547	8.77e-05
100006826	'aste1a'	2.72333	1.78286	-0.608418	1.14e-09
100006839	'LOC100006839'	0.355	0.132857	-1.46216	1.82e-05
100006858	'csnk1e'	36.18	25.8286	-0.515001	1.88e-67
100006889	'LOC100006889'	20.235	10.7	-0.944042	3.02e-41
100006896	'mmp13b'	6.39167	3.99857	-0.706844	1.01e-18
100006941	'chrnb1'	4.78167	2.64571	-0.835625	5.66e-14
100006951	'nrg2a'	2.15333	1.61857	-0.570791	3.56e-07
100006971	'trim59'	1.245	0.718571	-0.86881	7.43e-07
100006972	'a2ml'	0.325	0.111429	-1.59749	3.12e-09
100006986	'si:dkey-29h14.10'	2.75167	1.26429	-1.15273	1.15e-16
100006993	'si:dkey-52d15.2'	0.206667	0.0428571	-2.13707	2.18e-08
100007007	'LOC100007007'	0.186667	0	-8.23424	0.000141
100007015	'si:dkey-71b5.7'	1.30333	0.701429	-0.863887	3.7e-11
100007049	'LOC100007049'	24.2017	11.7014	-1.08529	1.04e-56
100007069	'LOC100007069'	17.925	7.5	-1.24868	2.32e-68
100007087	'batf2'	1.39667	0.812857	-0.757344	1.16e-06
100007304	'si:dkey-175m17.7'	0.373333	0.211429	-0.843461	0.000271
100007333	'si:dkey-285b23.4'	0.763333	0.562857	-0.544292	0.00787956
100007379	'si:dkeyp-9d4.5'	10.5667	4.82143	-1.20092	6.49e-86
100007383	'dicp1.1'	6.285	4.19286	-0.625571	1.97e-12
100007394	'adnp2a'	3.555	2.48571	-0.548846	5.24e-14
100007423	'si:dkey-79f11.4'	2.69667	0.555714	-2.37733	6.64e-10
100007431	'zgc:172051'	0.36	0.208571	-0.758416	0.0115707
100007467	'LOC100007467'	1.11833	0.772857	-0.574625	2.05e-08
100007488	'LOC100007488'	0.191667	0.532857	1.40707	0.000428
100007493	'si:dkey-154b15.1'	1.19167	0.8	-0.624764	0.00132684
100007494	'pimr66'	5.125	2.36571	-1.14399	3.82e-25
100007503	'LOC100007503'	2.425	0.565714	-2.26426	1.53e-52
100007510	'si:dkey-24c2.9'	2.56333	1.30571	-1.02339	2.14e-07
100007521	'socs1b'	2.88	1.22286	-1.10554	1.9e-20
100007529	'si:dkey-222p3.1'	5.66167	3.42571	-0.710578	1.2e-09
100007552	'ifi44a5'	2.66667	1.59714	-0.752835	2.15e-10
100007612	'si:dkey-127k13.1'	16.1383	10.33	-0.687515	2.7e-94
100007635	'caln2'	0.418333	0.201429	-1.08293	0.000397
100007679	'map2k5'	5.43167	3.89857	-0.530377	2.59e-23
100007686	'LOC100007686'	0.755	1.24429	0.706655	7.58e-06
100007704	'slc7a8a'	44.7333	26.26	-0.839788	0
100007727	'LOC100007727'	0.765	0.465714	-0.781689	3.08e-12
100007738	'LOC100007738'	1.055	0.32	-1.79052	1.5e-10
100007754	'LOC100007754'	0.328333	0.217143	-0.56634	0.00386076
100007763	'ccka'	12.8017	7.45571	-0.729628	4.45e-12
100007793	'zgc:175280'	9.00167	5.10286	-0.850831	2.02e-51
100007808	'cdc42ep1b'	6.335	4.16286	-0.772221	1.4e-18
100007813	'LOC100007813'	0.811667	0.391429	-1.06056	0.000556
100007836	'si:dkey-253d23.3'	9.625	4.32286	-1.22858	1.29e-101
100007926	'p2ry11'	1.91667	1.28714	-0.541272	0.0067697
100007935	'LOC100007935'	0.276667	0.15	-0.848632	0.0312487
100007948	'LOC100007948'	0.43	0.214286	-1.07895	0.0334587
100007978	'nrsn1l'	2.92	1.26571	-1.25155	3.94e-09
100008021	'pcp4l1'	2.44333	1.56429	-0.623827	0.0113055
100008070	'myhz1.3'	0.568333	11.0143	4.18534	0
100008304	'zgc:171695'	0.66	1.08143	0.769515	8.49e-07
100008376	'myhz1.1l'	161.692	328.506	1.14322	0
100008445	'plaua'	2.955	1.70429	-0.762498	2.59e-09
100008541	'tdo2a'	0.416667	0.207143	-0.980506	0.0154614
100008568	'celsr3'	0.495	0.248571	-1.0249	1.14e-19
100008592	'hs3st3l'	0.183333	0.0342857	-2.55241	0.0124266
100009620	'defbl2'	0.738333	0.404286	-0.908556	0.0360571
100009630	'zbtb49'	2.545	1.71857	-0.568653	3.06e-07
100009635	'dhx37'	5.585	3.82429	-0.57562	8.19e-23
100009638	'zgc:153932'	0.0966667	0.277143	1.51681	6.25e-07
100009643	'ms4a17a.6'	17.6733	9.43143	-0.876908	2.38e-29
100009645	'syne3'	2.56	1.73143	-0.588223	9.28e-13
100009646	'acap3b'	0.638333	0.42	-0.709319	0.000443
100009648	'rnf126'	3.04333	1.58	-0.990195	1.81e-25
100009650	'zgc:158482'	7.70833	13.4414	0.859002	6.71e-53
100009655	'etv7'	4.52333	2.27714	-1.01995	1.62e-23
100009656	'pcsk7'	10.1333	6.58143	-0.663028	8.64e-39
100009663	'atg9a'	15.6217	10.6686	-0.58189	2.75e-71
100033386	'irge4'	3.425	2.41857	-0.550026	1.31e-07
100034385	'si:dkey-61f9.1'	4.11667	1.45714	-1.5987	1.29e-29
100034386	'si:dkeyp-27e10.3'	0.67	0.451429	-0.597117	2.37e-05
100034394	'vps50'	4.115	2.51	-0.90895	3.8e-26
100034406	'cyp2p7'	2.44	1.37286	-0.814356	3.46e-07
100034410	'rmdn3'	12.5933	8.39143	-0.596612	5.24e-23
100034411	'si:ch211-284a16.2'	0.578333	0.125714	-2.1961	6.93e-40
100034425	'si:dkey-102c8.2'	5.55833	3.96	-0.546283	0.00116098
100034432	'si:dkey-253d23.2'	2.50667	1.66429	-0.592541	1.09e-07
100034439	'si:dkey-21e2.4'	6.62167	10.2814	0.662177	3.24e-10
100034454	'si:dkey-15h8.17'	1.27667	0.857143	-0.543141	0.00164385
100034462	'si:dkey-24l11.2'	8.135	5.05	-0.723668	1.64e-35
100034468	'si:ch211-239m17.1'	3.20167	1.43143	-1.11674	1.1e-19
100034470	'tapbp.2'	11.6083	6.20286	-0.92585	1.16e-36
100034471	'syt1b'	0.385	0.184286	-1.03784	0.0032028
100034472	'si:dkey-78l4.10'	0.715	0.414286	-0.96745	0.000531
100034473	'atxn10'	3.155	2.10571	-0.559321	9.08e-06
100034474	'nuggc.2'	1.305	0.878571	-0.603441	1.3e-06
100034477	'ubap2l'	24.4283	16.5214	-0.612614	1.42e-154
100034480	'si:ch211-188c18.1'	1.88167	0.668571	-1.46315	4.63e-08
100034481	'pimr82'	0.341667	0.55	0.667526	0.012418
100034482	'si:dkey-242h9.3'	4.36	2.75	-0.675684	4.72e-13
100034493	'pimr92'	0.0133333	0.141429	3.59123	0.00109994
100034498	'pag1'	10.495	7.49571	-0.513638	1.19e-36
100034503	'grhl2b'	1.60833	0.984286	-0.8129	3.45e-09
100034506	'tmem238a'	10.2767	5.83286	-0.846825	9.36e-19
100034507	'cdk6'	0.385	0.268571	-0.659328	0.0180486
100034518	'kiaa1549lb'	0.816667	0.508571	-0.709954	1.14e-07
100034521	'pnrc1'	2.80667	1.86857	-0.611575	0.00477878
100034564	'pimr211'	0.0233333	0.0871429	1.79572	0.030432
100034578	'si:dkey-97m3.1'	3.68833	2.17714	-0.834836	2.31e-13
100034584	'neto2b'	0.231667	0.128571	-1.01898	0.0111021
100034589	'si:ch211-51a19.5'	0.116667	0.19	0.922672	0.00401857
100034602	'LOC100034602'	0.0966667	0	-5.23048	3.16e-05
100034605	'si:dkey-78l4.1'	1.68667	0.84	-1.01535	7.23e-05
100034609	'dusp10'	0.29	0.461429	0.683476	0.000237
100034611	'si:ch211-214k5.3'	0.281667	0.501429	0.798085	0.0283197
100034628	'si:dkey-78l4.8'	0.573333	0.175714	-1.67794	0.000791
100034637	'cpne4b'	0.44	0.277143	-0.668606	0.00834673
100034647	'krt17'	139.013	56.52	-1.27749	0
100034650	'si:dkey-21e2.7'	0.168333	0	-4.09838	0.00852986
100034654	'si:dkey-78l4.7'	0.396667	0.0542857	-2.81545	0.000329
100034658	'si:dkey-91f15.1'	0.175	0.538571	1.64398	1.09e-07
100036547	'scospondin'	0.0383333	0.0614286	0.816821	0.00213396
100036549	'ctr9'	10.9633	7.26286	-0.62067	2.56e-52
100037308	'calhm5.1'	3.80833	1.92286	-1.02027	6.72e-19
100037309	'srebf2'	11.205	6.90857	-0.718831	1.11e-77
100037312	'sgpl1'	15.46	10.3286	-0.614005	3.14e-63
100037315	'adrb2b'	0.45	1.18	1.40178	4.8e-21
100037316	'ulk3'	7.82833	5.55857	-0.531016	2.61e-10
100037317	'cdnf'	4.53	7.87571	0.880443	1.19e-31
100037319	'nme9'	1.72167	1.05714	-0.753006	1.26e-07
100037321	'zgc:162255'	4.38	2.55571	-0.806637	2.37e-19
100037326	'pnpla4'	1.40333	0.805714	-0.798768	0.0291193
100037333	'zgc:162612'	3.75833	2.51571	-0.593783	8.73e-06
100037337	'ncapg2'	0.875	0.592857	-0.588939	3.49e-05
100037345	'arl16'	6.9	4.02714	-0.810267	5.29e-09
100037354	'dnajb12b'	5.44333	3.38571	-0.701689	2.93e-08
100037355	'dtx4b'	1.22	0.745714	-0.734447	5.46e-09
100037356	'bdh1'	32.9483	22.5557	-0.578757	4.96e-36
100037358	'zgc:163073'	0.728333	2.74	2.11055	1.52e-32
100037360	'jpt1a'	12.1683	7.72	-0.682159	6.92e-22
100037364	'lrrc3b'	0.42	0.18	-1.27885	1.33e-06
100037365	'zgc:162611'	1.78167	1.02857	-0.968068	8.02e-12
100037370	'nudt6'	6.57667	3.89429	-0.774667	1.62e-12
100037372	'cnot2'	22.9267	15.6986	-0.516476	1.76e-46
100037374	'fgfbp2b'	2.975	4.63	0.640337	1.85e-07
100037375	'p2ry10'	5.43667	3.56429	-0.631716	9.46e-09
100037384	'ube2j2'	2.22833	1.16143	-0.930924	8.31e-06
100037387	'parvg'	21.565	15.4414	-0.519579	6.08e-26
100037390	'cyp4f3'	5.45333	2.52143	-1.16561	3e-31
100038768	'znf362b'	2.66333	1.61429	-0.7705	2.69e-07
100038769	'ogfr1'	2.615	1.34	-1.0046	1.83e-15
100038771	'slc13a4'	4.37	2.11286	-1.12357	5.84e-37
100038773	'rfx1a'	1.875	1.29	-0.578885	9.71e-10
100038776	'actr3b'	4.865	2.44571	-0.982557	9.96e-30
100038777	'zgc:163022'	6.62	2.97143	-1.25566	9.18e-68
100038778	'f7l'	1.21	0.608571	-1.00989	1.48e-10
100038783	'zgc:162971'	1.71667	0.93	-0.912309	1.76e-06
100038788	'ssuh2.4'	7.595	4.35	-0.864565	1.26e-23
100038795	'si:dkey-4c15.14'	3.67833	2.08429	-0.813078	1.9e-09
100038796	'si:dkey-286j15.3'	34.6167	22.85	-0.615561	9.67e-30
100038803	'slc30a1b'	0.733333	0.444286	-0.747543	0.0036886
100049157	'slc45a3'	0.193333	0.0657143	-1.51059	0.000936
100073325	'herc5.3'	1.71833	0.81	-1.08968	1.27e-17
100073328	'slc38a3a'	0.203333	0.02	-3.31795	0.000159
100073329	'zgc:165573'	93.88	66.0171	-0.531939	1.75e-56
100073330	'pts'	1.55333	0.75	-1.08609	0.000118
100073336	'folr'	1.45333	2.04	0.532476	0.0229075
100073338	'zgc:165583'	1.815	0.77	-1.23048	4.86e-07
100093704	'smim7'	22.4517	15.2657	-0.553185	3.32e-21
100093705	'plppr5b'	0.43	0.694286	0.73299	0.0111174
100093706	'rab8b'	6.845	4.11857	-0.76323	2.3e-19
100093707	'bcl11ba'	1.88	1.30143	-0.557372	6.46e-15
100101460	'hcst'	4.015	1.97714	-1.03216	3.26e-09
100101461	'tyrobp'	0.913333	0.714286	-0.777972	0.0134118
100101464	'fcer1g'	7.79667	3.61429	-1.10495	6.74e-07
100101638	'phlpp2'	0.393333	0.235714	-0.777972	0.0458474
100101640	'apoa1b'	12.3633	5.06571	-1.18797	9.13e-42
100101642	'ralgps1'	0.833333	0.488571	-0.820108	1.25e-05
100101643	'zgc:158376'	1.84333	1.18	-0.689916	3.35e-08
100101645	'usp47'	12.2933	5.82714	-1.12575	1.47e-230
100101654	'cd247'	13.1633	2.51286	-2.64552	0.00110077
100124530	'ccn2b'	6.88333	12.0386	0.800119	2.48e-32
100124595	'cd37'	11.465	5.25857	-0.80831	4.23e-32
100124597	'f2r2.1'	1.34333	0.318571	-2.11046	1.82e-16
100124599	'smyhc2'	0.998333	8.95857	3.34859	0
100124612	'ms4a17a.4'	8.38	4.10286	-1.10495	8.99e-34
100124613	'acap2'	3.56	2.14143	-0.776226	8.07e-08
100124614	'tmem230b'	23.9783	16.5029	-0.533967	2.09e-19
100124616	'zgc:171927'	0.358333	0.172857	-1.08847	0.0197709
100124619	'zgc:171704'	0.163333	1.02429	2.57687	5.85e-15
100124652	'pard6b'	2.99667	1.40714	-1.13829	6.13e-11
100125749	'clstn2'	0.345	0.101429	-1.86436	1.76e-10
100126011	'map3k22'	3.55333	2.29143	-0.70608	2.91e-19
100126017	'gpr84'	3.18833	0.861429	-1.9194	3.6e-41
100126021	'lars2'	2.78167	1.69571	-0.74794	1.96e-13
100126023	'gpank1'	9.69667	5.78571	-0.76644	5.62e-20
100126028	'fam177a1'	46.44	32.5543	-0.540882	2.74e-70
100126070	'cables1'	2.645	1.55286	-0.548661	5.8e-08
100126101	'zgc:171220'	1.23833	0.658571	-0.809159	6.07e-11
100126105	'lrch3'	1.49667	0.911429	-0.704828	9.03e-10
100126106	'ano9a'	0.365	0.148571	-1.27756	0.0126408
100126107	'zgc:173587'	0.216667	0.0571429	-1.87185	0.00446031
100126110	'zgc:171452'	1.075	0.0485714	-4.45288	1.28e-14
100126116	'si:dkey-28d5.13'	0.625	0.254286	-1.36984	7.99e-06
100126123	'hsp70.1'	31.9733	102.559	1.66574	0
100126130	'zgc:173443'	0.986667	0.2	-2.37614	5.06e-08
100126137	'zgc:174288'	5.54667	3.65714	-0.637642	7.74e-10
100126140	'zgc:173816'	0.393333	0.241429	-0.73572	0.0405344
100126802	'ifnphi2'	0.366667	0.0885714	-1.96745	0.034591
100126805	'adam22'	2.415	1.13571	-1.12611	1.89e-44
100126812	'pnpla8'	7.385	5.12429	-0.547549	3.26e-30
100134935	'csf3r'	4.78667	2.55	-0.942442	1.34e-33
100134971	'il12rb2'	5.54333	2.96286	-0.966237	5.18e-46
100134972	'il23r'	0.593333	0.334286	-0.864357	2.04e-05
100134973	'il7r'	6.22667	3.55286	-0.795225	1.88e-19
100134974	'ebi3'	1.32667	0.585714	-1.23048	4.26e-05
100134976	'il21r.1'	7.72333	3.64143	-1.07417	3.58e-52
100135062	'csf2rb'	2.89	1.18286	-1.2941	5.58e-32
100135755	'il6r'	12.0817	7.1	-0.821446	6.75e-98
100136836	'nectin1a'	0.851667	0.338571	-1.39231	3.24e-22
100136839	'igf2bp2a'	1.83667	0.985714	-0.869148	1.26e-17
100136844	'zgc:172106'	2.60833	1.20857	-1.18159	2.49e-15
100136845	'plekhs1'	0.35	0.0814286	-2.07848	1.81e-05
100136852	'zgc:174863'	78.375	48.4886	-0.738414	1.8e-212
100136856	'vezt'	3.34	2.36857	-0.528354	3.52e-14
100136857	'cep70'	1.61167	0.985714	-0.715911	6.07e-06
100136858	'plvapa'	81.7083	47.85	-0.814991	0
100136868	'abca1b'	2.18167	1.37143	-0.68894	1.76e-28
100136875	'kif2c'	2.085	1.37857	-0.5831	2.31e-07
100137101	'irgf1'	3.185	1.77714	-0.87073	7.43e-14
100137104	'zgc:173581'	2.18	1.50714	-0.536119	2.39e-05
100137107	'zgc:174260'	0.631667	0.985714	0.631234	0.0136226
100137108	'hspb9'	153.117	286.461	0.950251	0
100137114	'ftr50'	3.95167	2.65286	-0.618042	2.92e-16
100137115	'zgc:173713'	1.09	0.668571	-0.655538	4.12e-05
100137117	'si:dkey-1h24.2'	0.243333	0.0985714	-1.28493	0.00989223
100137120	'zgc:174356'	7.83167	4.65571	-0.799778	9.27e-19
100137121	'znf1070'	1.57667	1.05	-0.618354	1.31e-05
100137122	'zgc:172065'	0.193333	0.0742857	-1.31544	0.000418
100137128	'hbl4'	0.338333	0.14	-1.38249	0.0194654
100137725	'cyp1c2'	39.0733	27.8229	-0.55167	2.27e-79
100141330	'zgc:171534'	0.135	0.00428571	-4.55241	4.92e-06
100141332	'slc6a18'	80.7367	42.57	-0.958642	0
100141333	'znf1014'	2.7	1.81	-0.688008	4.12e-19
100141337	'zgc:175139'	2.71667	1.56429	-0.815447	0.00654471
100141342	'kcnq2a'	1.585	0.921429	-0.834063	0.000127
100141348	'ccdc85a'	1.24167	0.624286	-1.01575	7.46e-08
100141355	'zgc:171497'	0.713333	1.54714	1.1312	2.85e-30
100141356	'zgc:173575'	0.668333	0.48	-0.523395	0.0305103
100141363	'zgc:174650'	1.39333	0.9	-0.631787	0.00621676
100141364	'dyrk3'	9.03833	5.19286	-0.814839	1.05e-34
100141366	'si:ch211-243o19.4'	0.506667	0.317143	-0.730914	0.0184596
100141487	'si:ch211-66e2.3'	23.9433	15.2186	-0.670914	2.21e-35
100141492	'znf1077'	1.94	1.34714	-0.611225	5.72e-05
100141494	'znf1147'	0.461667	0.195714	-1.29032	0.00155796
100141496	'dmgdh'	10.9183	7.15143	-0.624504	4.14e-49
100141497	'emb'	12.085	8.00857	-0.611575	9.5e-12
100142635	'si:ch211-165d12.4'	10.3033	6.46571	-0.737724	4.8e-34
100142637	'zgc:174646'	1.12833	0.592857	-0.943476	0.00011
100142639	'timd4'	32.65	22.8743	-0.508763	2.74e-34
100142642	'sc:d217'	0.0116667	0.985714	6.57687	6.78e-49
100142647	'mogat3a'	6.385	4.31571	-0.571824	5.11e-06
100142648	'foxg1d'	0.0266667	0	-3.55241	0.0407142
100142650	'si:ch211-1a19.2'	0.455	0.21	-1.15648	0.00468043
100142653	'si:ch73-142c19.1'	4.93833	3.30429	-0.605673	2.04e-11
100144400	'lrfn5a'	0.398333	0.18	-1.17895	6e-07
100144402	'flrt1a'	0.436667	0.285714	-0.572273	0.00446994
100144405	'si:ch211-180f4.1'	0.565	0.201429	-1.52817	5.78e-15
100144409	'amigo1'	5.52833	3.77571	-0.562068	7.05e-14
100144553	'adck1'	2	1.30714	-0.613813	2.3e-06
100144559	'ncoa6'	10.8417	6.78714	-0.71727	3.16e-131
100144561	'prkcha'	2.47167	1.45714	-0.799117	7.94e-17
100144562	'osmr'	0.5	0.197143	-1.37592	4.78e-06
100144563	'spc25'	2.715	1.84286	-0.567985	0.00136125
100144564	'gfra4a'	0.631667	0.398571	-0.681696	8.25e-05
100144568	'si:dkey-3h3.3'	7.405	5.15571	-0.556734	1.07e-15
100144628	'shmt2'	11.6567	6.72	-0.824389	1.6e-31
100144770	'myom1b'	2.25	3.83	0.807945	1.01e-42
100144772	'cubn'	14.9633	9.88143	-0.63704	8.97e-223
100147850	'pgap1'	1.25667	0.912857	-0.515715	4.26e-11
100147894	'jph1a'	2.905	1.91	-0.610257	5.14e-09
100147925	'LOC100147925'	0.121667	0.0142857	-3.08847	0.0193647
100147937	'LOC100147937'	0.33	0.132857	-1.3374	0.00661041
100147938	'LOC100147938'	0.436667	0.208571	-1.01358	0.000453
100148002	'pcloa'	1.4	0.965714	-0.53504	3.79e-21
100148023	'LOC100148023'	1.97833	1.27429	-0.652952	9.84e-05
100148025	'umad1'	19.8183	12.7243	-0.523166	7.11e-43
100148041	'tnk2a'	1.49167	0.97	-0.678211	2.63e-11
100148088	'tepsin'	2.91167	1.76429	-0.750875	1.12e-11
100148091	'herc5.4'	2.59667	1.07	-1.32978	2.01e-46
100148117	'rundc3aa'	2.72833	1.40143	-0.990404	2.49e-15
100148126	'kcnh4a'	0.09	0.0114286	-3.03784	5.24e-05
100148249	'LOC100148249'	0.126667	0	-3.81545	0.0205685
100148281	'wdr89'	2.90833	2.03429	-0.518399	1.36e-07
100148290	'si:dkey-43k4.5'	0.43	0.305714	-0.524932	0.00825493
100148292	'npl'	10.895	7.48286	-0.572717	2.49e-18
100148293	'si:dkey-9k7.3'	1.16333	0.83	-0.535339	0.00028
100148296	'si:dkey-194g4.1'	0.511667	0.298571	-0.821581	0.000382
100148315	'klhl41a'	1.46833	2.41143	0.75582	1.16e-15
100148329	'her4.2'	3.30333	1.69571	-0.935129	3.61e-13
100148359	'mhc1lfa'	0.0466667	0.145714	1.50889	0.0213604
100148360	'gatd1'	13.74	9.34	-0.584796	4.37e-18
100148368	'mmrn2a'	14.7117	10.7743	-0.519536	1.72e-59
100148383	'sec31b'	3.58833	2.07857	-0.803422	1.69e-32
100148399	'LOC100148399'	6.85333	2.10429	-1.8008	5.02e-30
100148465	'malrd1'	0.426667	0.292857	-0.567134	0.000414
100148477	'zfand4'	2.68833	1.94571	-0.502256	1.47e-07
100148479	'LOC100148479'	2.14833	1.02143	-1.07848	2.91e-09
100148503	'traf1'	2.14333	1.33143	-0.680517	1.55e-07
100148539	'hcar1-3'	2.32833	1.30857	-0.877853	2.99e-15
100148543	'zdhhc17'	2.195	1.43429	-0.64705	3.66e-07
100148546	'fastkd1'	2.52167	1.54286	-0.722143	7.33e-12
100148554	'ifi44a1'	8.80167	5.27	-0.729063	7.01e-27
100148564	'gmnc'	2.63	1.93286	-0.546126	0.000228
100148590	'LOC100148590'	0	0.308571	3.60342	0.0225069
100148604	'fzr1b'	12.4633	8.02	-0.656909	4.3e-34
100148609	'si:dkey-26m3.3'	6.77833	4.93714	-0.517505	3.78e-19
100148619	'si:dkeyp-28d2.4'	3.25667	2.09143	-0.538607	1.66e-06
100148620	'LOC100148620'	2.18167	1.51	-0.56752	0.00114871
100148655	'LOC100148655'	0.0733333	0	-3.55241	0.0407142
100148657	'si:ch211-71n6.4'	2.30833	1.56429	-0.610465	6.56e-08
100148704	'parp14rs3'	4.98	3.28	-0.652021	2.89e-35
100148735	'LOC100148735'	0.311667	0.535714	0.74573	0.0415186
100148744	'itpk1b'	4.62667	2.77714	-0.757095	1.71e-14
100148751	'LOC100148751'	0.735	0.514286	-0.565669	4.49e-06
100148772	'ap5b1'	3.51833	2.14	-0.745058	3.96e-19
100148802	'myoz3a'	18.4883	55.6286	1.69261	9.63e-261
100148828	'b4galt2'	0.998333	0.59	-0.907014	1.47e-07
100148835	'dgkzb'	2.27833	1.30714	-0.828065	6.92e-33
100148867	'lrrc32'	3.605	2.47857	-0.541233	6.43e-11
100148868	'si:ch211-71m22.3'	0.13	0.532857	2.27202	4.94e-05
100148871	'dhx58'	5.26167	2.37286	-1.17436	4.61e-39
100148888	'lrrc75bb'	0.783333	0.507143	-0.645522	0.0270731
100148912	'aadac'	0.658333	0.417143	-0.696148	0.00530547
100148920	'LOC100148920'	1.47167	2.94143	0.938558	1.01e-21
100148922	'si'	15.3617	11.2314	-0.526225	3.84e-88
100148925	'LOC100148925'	0.156667	0.411429	1.40695	0.00928859
100148935	'ushbp1'	16.54	9.00286	-0.900704	1.01e-84
100149007	'LOC100149007'	6.62667	4.55	-0.580655	4.23e-32
100149015	'LOC100149015'	7.45833	14.0257	0.988856	2.2e-105
100149042	'agrp'	0.196667	0.0328571	-2.81545	0.0435958
100149066	'her4.4'	1.35667	0.561429	-1.28379	2.81e-09
100149080	'LOC100149080'	4.54833	3.17857	-0.542687	1.83e-14
100149084	'LOC100149084'	0.655	0.47	-0.5013	4.42e-06
100149148	'myha'	5.66833	64.8371	3.42892	0
100149161	'LOC100149161'	2.32	0.892857	-1.38965	2.61e-18
100149164	'si:dkeyp-2e4.2'	0.826667	0.428571	-0.966276	0.00801864
100149190	'LOC100149190'	0.0133333	0.0885714	2.85698	0.00122921
100149199	'si:dkey-11o15.5'	0.0266667	0.185714	2.83741	8.91e-11
100149227	'LOC100149227'	0	0.145714	4.75775	0.000167
100149229	'LOC100149229'	0.136667	0.0157143	-3.21416	0.0125526
100149234	'LOC100149234'	0.0616667	0.125714	1.05682	0.0117561
100149241	'LOC100149241'	1.32333	0.788571	-0.758114	9.49e-07
100149254	'brpf3a'	2.84	1.84714	-0.641582	1.28e-21
100149283	'znf710b'	12.405	8.29	-0.612142	9.62e-47
100149292	'si:dkey-10h3.1'	1.245	0.852857	-0.555711	0.00966539
100149301	'mon1ba'	2.21667	1.04857	-1.0653	9.86e-15
100149352	'LOC100149352'	0.015	0.218571	3.76952	0.000392
100149390	'lmod3'	10.825	4.31857	-1.32683	6.49e-151
100149413	'si:dkey-172k15.13'	2.83	1.93429	-0.595183	6.11e-05
100149419	'si:dkey-69o16.5'	24.2133	15.5343	-0.627417	1.67e-21
100149437	'lmx1al'	0.225	0.131429	-0.815447	0.00654471
100149452	'il1rapl2'	0.731667	0.285714	-1.38576	8.64e-08
100149486	'si:dkey-197j19.6'	1.345	0.65	-1.1203	2.62e-10
100149522	'zswim5'	5.90833	3.59571	-0.751674	1.01e-35
100149572	'arfgap1'	10.0117	7.03857	-0.517366	6.16e-19
100149618	'p2ry12'	0.913333	0.585714	-0.694432	0.00775148
100149643	'LOC100149643'	1.70833	1.22286	-0.584942	5.16e-12
100149646	'si:ch211-165i18.2'	6.605	2.34571	-1.4897	1.53e-57
100149666	'taar20t'	0.823333	1.58857	0.830545	2.11e-05
100149669	'LOC100149669'	1.58833	0.95	-0.737361	4.47e-05
100149675	'taar19d'	0.0566667	0.198571	1.67641	0.0321522
100149676	'LOC100149676'	0.356667	0.0114286	-5.20265	3.27e-12
100149692	'rftn1a'	0.141667	0.0671429	-1.05361	0.0448427
100149708	'znf1171'	2.67167	1.86857	-0.525491	0.00497048
100149732	'rxfp3.3a2'	0.381667	0.632857	0.715744	0.0123969
100149741	'micall1a'	1.26333	0.774286	-0.729717	4.41e-08
100149745	'sesn2'	4.72167	2.95	-0.722881	1.44e-14
100149756	'slc17a6b'	1.08667	0.712857	-0.641799	0.00148549
100149772	'si:dkey-58f10.13'	12.5733	8.61143	-0.54663	3.98e-15
100149795	'btr26'	8.31667	5.48429	-0.581789	3.76e-17
100149810	'mhc1lda'	0.335	0.734286	1.10942	0.000182
100149821	'igic1s1'	249.852	139.721	-0.809963	5.71e-166
100149852	'kpna6'	5.63167	3.37	-0.756942	5.29e-64
100149863	'her4.1'	1.75833	0.792857	-1.16087	1.12e-05
100149876	'crebrf'	1.88	1.04143	-0.890888	4.13e-15
100149889	'LOC100149889'	3.09667	1.55429	-1.03647	2.1e-12
100149909	'si:ch211-181d7.1'	0.526667	0.214286	-1.29734	2.02e-08
100149925	'eif2ak4'	5.97833	3.56	-0.780466	2.01e-51
100149931	'LOC100149931'	0.0883333	0.188571	1.14574	0.00525677
100149932	'LOC100149932'	0.646667	1.23714	0.859806	0.000168
100149940	'si:ch211-209l18.4'	0.745	0	-8.01184	5.23e-26
100149942	'taf4a'	3.98167	2.85143	-0.518137	1.9e-15
100149980	'lrfn4b'	3.49	1.97571	-0.861035	2.35e-35
100149983	'fam155a'	0.13	0.201429	0.823963	0.0199811
100150003	'LOC100150003'	0.893333	0.4	-1.23692	5.59e-13
100150007	'si:dkey-166c18.1'	1.52667	1.00429	-0.649374	5.92e-06
100150018	'mhc1lja'	0.015	0.268571	4.08566	4.5e-05
100150025	'si:dkey-264b2.3'	2.34667	0.644286	-1.91103	3.45e-125
100150033	'LOC100150033'	0.103333	0.0385714	-1.40899	0.0243004
100150046	'si:ch73-6k14.2'	5.12833	7.84571	0.695515	0.00137899
100150048	'gpr22b'	0.646667	0.424286	-0.631022	0.00154818
100150119	'si:cabz01007802.1'	6.34167	4.54	-0.501243	4.75e-11
100150148	'rassf9'	1.37167	0.757143	-0.903503	6.64e-09
100150177	'LOC100150177'	0.363333	0.204286	-0.873112	0.033361
100150203	'il21'	0.728333	0.441429	-0.734957	0.0150053
100150220	'si:ch73-42k18.1'	0	0.0571429	4.27668	0.00201775
100150223	'ninj1'	5.325	3.11143	-0.831694	1.55e-49
100150224	'ikzf2'	1.47	0.798571	-0.810581	1.16e-13
100150236	'LOC100150236'	1.20667	0.345714	-1.92225	1.6e-24
100150242	'si:ch211-269k10.4'	5.19	3.6	-0.537345	2.32e-06
100150256	'si:dkey-21c1.1'	3.77167	1.94857	-0.944576	1.65e-06
100150267	'asxl2'	2.15167	1.52286	-0.540999	2.79e-10
100150288	'elovl6l'	0.473333	1.76	1.91321	7.24e-31
100150316	'pcsk9'	1.29667	0.792857	-0.669659	1.24e-05
100150342	'ftr97'	4.05833	2.35714	-0.811215	1.37e-27
100150349	'si:dkey-27h10.2'	15.4167	6.34857	-1.87523	6.52e-106
100150366	'ccdc78'	0.523333	0.32	-0.742198	0.000121
100150385	'si:ch211-180a12.2'	7.38333	4.52714	-0.732742	4.69e-36
100150414	'si:dkey-85p17.3'	5.09833	3.41857	-0.637229	2.54e-37
100150424	'LOC100150424'	3.26	6.25	0.901252	7.63e-23
100150463	'dgke'	0.77	0.54	-0.52594	0.0393047
100150472	'slc6a11b'	13.13	2.45143	-2.48341	4.33e-257
100150474	'si:dkey-42l23.4'	1.74	1.29	-0.504449	0.0103187
100150488	'lrch2'	0.766667	0.398571	-0.986248	2.93e-09
100150500	'si:ch211-66e2.5'	3.33333	2	-0.752711	7.17e-08
100150512	'si:ch211-262n1.4'	0.711667	0.348571	-1.03784	0.00157828
100150534	'prdm1c'	0.656667	0.414286	-0.650199	0.00424812
100150568	'rnf11b'	7.065	5.01571	-0.521283	9.13e-11
100150588	'tceanc'	4.01833	2.76	-0.585079	8.49e-12
100150608	'znf1053'	0.623333	0.294286	-1.1125	0.000473
100150619	'LOC100150619'	1.37	0.791429	-0.782035	1.14e-05
100150664	'met'	2.32167	1.64857	-0.532801	8.5e-17
100150676	'LOC100150676'	1.65167	1.15429	-0.53112	8.36e-11
100150682	'zgc:173615'	1.2	0.721429	-0.767503	2.44e-09
100150688	'gpr183b'	2.07167	0.964286	-1.11501	4.37e-08
100150699	'LOC100150699'	1.78333	1.10571	-0.724975	2.79e-12
100150713	'mhc1lea'	9.35	5.05	-0.888008	2.27e-15
100150732	'si:ch211-141e20.2'	1.71833	1.10857	-0.938881	3.27e-10
100150830	'si:dkey-57k17.1'	1.73667	1.24571	-0.531547	1.6e-05
100150834	'LOC100150834'	43.1233	15.7314	-1.47347	1.8e-108
100150844	'prkcdb'	5.11333	2.91714	-0.835943	1.89e-29
100150876	'aifm3'	1.115	0.878571	-0.501255	0.00223847
100150980	'mtg1'	8.515	5.71	-0.611516	5.17e-11
100150985	'si:ch211-9d9.7'	1.26167	0.471429	-1.47841	2.08e-05
100151013	'si:ch211-198c19.1'	2.31	1.17571	-0.971242	4.93e-06
100151018	'sb:cb449'	0.355	0.738571	0.984897	9.22e-10
100151027	'ankrd1a'	1.15333	2.41	1.06639	2.96e-15
100151028	'LOC100151028'	0.215	0.387143	0.82327	0.0177243
100151036	'ipmka'	0.396667	0.201429	-1.03784	0.0134779
100151049	'LOC100151049'	110.595	74.8671	-0.550244	1.35e-71
100151093	'gstk2'	2.86833	7.32429	1.40292	3.2e-38
100151145	'LOC100151145'	0.635	0.417143	-0.669369	0.025779
100151151	'si:dkeyp-68b7.12'	2.33333	1.5	-0.68643	1.81e-17
100151157	'si:ch1073-157b13.1'	10.9417	7.72143	-0.527224	6.5e-28
100151158	'gak'	10.66	7.62714	-0.510104	6.44e-48
100151162	'si:rp71-77l1.2'	0.0866667	0.271429	1.63201	0.000441
100151163	'erlin2'	6.44667	4.51429	-0.561773	3.84e-26
100151173	'si:rp71-68n21.9'	12.8817	8.88	-0.580891	3.09e-38
100151192	'LOC100151192'	0.428333	0.164286	-1.41479	0.00173361
100151249	'stx10'	2.19	0.847143	-1.35519	5.07e-13
100151287	'steap2'	0.921667	0.614286	-0.615148	0.0096443
100151323	'lca5'	1.055	0.632857	-0.772378	2.62e-06
100151328	'LOC100151328'	0.22	0.432857	0.942826	0.00613436
100151331	'gpr174'	2.3	1.45714	-0.674355	3.97e-10
100151365	'si:dkey-1h24.6'	4.74833	3.16857	-0.587746	3.9e-06
100151460	'si:dkeyp-51f12.2'	12.6967	5.78714	-1.13168	5.74e-46
100151479	'si:dkey-183c6.7'	0.916667	0.407143	-1.17159	3.67e-06
100151490	'LOC100151490'	0.716667	1.10286	0.648661	0.00867834
100151491	'wipf1b'	10.615	6.79143	-0.670319	6.3e-63
100151516	'si:ch73-81k8.2'	1.01667	1.38286	0.518955	0.0277011
100151531	'gfi1b'	2.765	1.11286	-1.30849	1.48e-17
100151549	'si:ch211-272h9.3'	0.115	0	-4.23048	0.00535995
100151551	'taok2b'	1.46333	0.994286	-0.562755	1.59e-11
100151586	'zmp:0000000930'	36.155	25.14	-0.583322	3.13e-45
100151593	'lhfpl4a'	1.475	1.03571	-0.608547	1.21e-06
100151597	'slc7a11'	0.186667	0.0657143	-1.5035	0.0024138
100151622	'cdca9'	0.101667	0.282857	1.44759	0.0475589
100151629	'tnfrsf9b'	0.52	0.21	-1.29189	0.000465
100151756	'fam117ab'	2.87	1.85571	-0.650388	9.05e-09
100151757	'zgc:174624'	9.11167	4.85857	-0.94152	9.28e-34
100151759	'dclk1b'	0.303333	0.0857143	-1.86791	0.000468
100170776	'zgc:194443'	0.87	0.53	-0.69715	0.0307472
100170780	'zgc:195077'	0	0.0385714	3.35448	0.0431901
100170782	'chst6'	1.23167	0.875714	-0.50466	1.71e-07
100170790	'btr09'	2.48333	1.71857	-0.615552	4.43e-08
100170793	'ulk1a'	18.8133	6.61571	-1.53576	0
100170794	'tor1l1'	2.41	1.06286	-1.21002	7.88e-09
100170801	'rgs19'	1.13167	0.664286	-0.90243	0.000245
100170804	'rfxank'	13.69	8.18143	-0.778313	3.04e-18
100170805	'xpr1a'	2.39	1.11	-1.1196	1.21e-18
100170811	'si:dkey-6n6.1'	51.6733	26.95	-0.957903	1.98e-255
100170812	'zgc:194686'	0	0.0785714	3.35448	0.0431901
100170820	'ccl34a.4'	31.3033	14.5986	-1.10175	2.93e-29
100170821	'rap1gap2b'	1.6	1.10143	-0.588213	2.96e-05
100170825	'zgc:195075'	0.64	0.921429	0.584484	0.0226533
100170826	'stmp1'	43.4417	26.4743	-0.7503	2.69e-81
100170828	'trim105'	5.085	2.63714	-0.996617	2.2e-20
100170833	'fthl29'	12.58	2.59143	-2.20144	2.56e-54
100174902	'crfb16'	0.71	0.32	-1.15332	8.8e-06
100174951	'mt2'	1235.53	659.36	-0.950834	0
100189615	'zgc:194398'	1.14667	2.45429	1.12042	7.72e-23
100189616	'znf831'	0.973333	0.474286	-1.01104	1.32e-12
100190920	'csf3b'	1.36833	0.857143	-0.690972	2.5e-05
100191016	'zgc:174690'	0.923333	0.581429	-0.677679	0.00360369
100192211	'ccl19a.2'	7.00833	3.35429	-1.09442	1.2e-09
100192213	'zgc:194282'	0.943333	0.592857	-0.695447	0.00303268
100192216	'il15ra'	23.825	14.8443	-0.730766	4.58e-29
100192217	'ccl20a.3'	6.745	3.25429	-1.0278	1.07e-08
100192223	'zgc:195282'	3	1.71571	-0.802736	0.000275
100196920	'sult1st7'	1.34167	0.68	-1.07373	8.22e-07
100216326	'frem1a'	0.485	0.258571	-0.955862	2.07e-10
100233211	'lat'	6.03167	3.83143	-0.630336	2.6e-10
100270761	'scpp8'	24.2167	13.8486	-0.799022	5.78e-12
100270763	'scpp9'	0.945	1.66857	0.769515	0.0109261
100270764	'cd40'	10.71	5.17571	-1.07161	4.84e-48
100286774	'mrc1a'	10.9467	6.19143	-0.863731	6.73e-128
100286775	'plxdc1'	0.211667	0.0928571	-1.1739	0.0215642
100286814	'rflnb'	11.9533	5.91	-1.04414	8.19e-85
100301513	'ftr34'	1.61667	0.965714	-0.808363	4.48e-07
100301514	'ftr19'	0.911667	0.278571	-1.68798	9.7e-13
100301515	'ftr03'	0.415	0.155714	-1.43573	1.95e-05
100301946	'igfbp6b'	2.44167	3.9	0.681821	1.07e-07
100301982	'dpp4'	15.2367	8.15714	-0.94438	2.65e-106
100302390	'si:ch211-110e21.3'	6.21	4.21714	-0.561	3.91e-06
100302404	'f8'	2.535	4.27571	0.698754	7.22e-49
100302470	'epdl1'	91.5817	47.97	-0.960342	0
100302471	'ifi27.4'	61.5133	33.0557	-0.899551	1.81e-97
100302659	'cenpa'	1.03	0.64	-0.697857	0.00170146
100307075	'wsb2'	1.465	0.81	-0.973608	3.68e-07
100307076	'bub1'	0.933333	0.537143	-0.815447	1.85e-09
100307083	'si:dkey-87i10.3'	0.598333	0.354286	-0.795135	0.000106
100307086	'pttg1'	3.41	2.07429	-0.715911	0.000245
100307103	'si:ch211-113e8.5'	1.70167	0.917143	-0.924676	2.99e-06
100307105	'si:rp71-80o10.4'	0.66	0.324286	-1.07848	0.00954754
100310784	'twf2'	59.8117	17.2857	-1.79535	0
100317018	'syt18b'	1.295	2.07571	0.680031	3.08e-15
100317029	'col22a1'	0.556667	0.89	0.625925	1.99e-06
100317041	'si:dkey-58f10.14'	2.065	1.31143	-0.668293	3.57e-07
100317105	'si:ch211-145b13.6'	24.5533	14.0329	-0.834522	1.3e-51
100317129	'ndst3'	5.96833	3.26857	-1.00224	1.68e-50
100317238	'si:ch211-214p13.9'	7.155	4.25429	-0.759148	1.08e-20
100317353	'hmbox1b'	0.983333	0.645714	-0.643675	1.76e-05
100317638	'si:ch73-7i4.1'	2.13667	8.16143	1.99089	6.33e-72
100318080	'tfap4'	4.47833	2.96571	-0.646104	2.39e-32
100318255	'si:ch211-69i3.3'	4.525	3.23429	-0.534563	4.66e-05
100318355	'mapk8ip3'	14.5567	10.1529	-0.558619	5.78e-68
100318899	'als2b'	4.89333	2.92714	-0.802705	1.76e-69
100318936	'rasa3'	8.51667	5.71286	-0.628476	6.95e-35
100319235	'dnajc25'	2.56167	1.44	-0.839126	1.32e-07
100320152	'steap3'	0.65	0.342857	-0.88471	0.000269
100320246	'dcsignlg'	5.49	3.24	-0.786301	5.92e-11
100320305	'im:7154036'	5.97333	2.95714	-1.03123	5.07e-40
100320357	'ttc39a'	2.81667	2.01143	-0.525481	7.71e-09
100320445	'ostm1'	5.39167	3.83	-0.512442	5.64e-22
100320511	'si:dkey-187a12.4'	9.66333	6.83286	-0.52592	7.79e-44
100320667	'si:ch73-137b21.4'	0.391667	0.651429	0.772524	0.0392533
100320914	'slf2'	3.305	2.68571	-0.549238	5.21e-14
100320926	'corin'	4.26667	2.85857	-0.658398	8.98e-27
100321082	'ddhd2'	5.76167	4.08857	-0.556667	1.07e-14
100321139	'alpk3a'	14.48	8.98	-0.725767	6.28e-189
100321230	'si:dkeyp-100a1.6'	0.83	0.378571	-1.15859	3.62e-08
100321314	'cxcl18a.1'	12.6417	5.73286	-1.13018	1.44e-25
100321644	'si:ch211-174j14.2'	0.48	0.178571	-1.42842	0.000666
100321715	'ccdc136b'	1.54833	3.26714	1.08838	8.64e-29
100321965	'syngr1b'	1.08	0.521429	-1.05646	2.56e-06
100321980	'si:dkey-50i6.6'	1.21833	0.811429	-0.608391	8.18e-05
100322074	'si:ch211-171h4.5'	4.71333	2.70286	-0.896845	1.94e-22
100322075	'adm2b'	0.11	0.245714	1.13875	0.0211086
100322133	'mertka'	1.92333	1.25429	-0.66524	5.39e-10
100322265	'lygl2'	2.60667	1.35429	-0.878183	9.97e-06
100322600	'iqcg'	2.58333	1.84571	-0.531239	0.00127591
100329124	'ifngr1l'	16.5083	8.25429	-1.02725	6.8e-65
100329262	'si:ch73-213k20.5'	0.686667	0.317143	-1.1253	5.68e-07
100329274	'si:ch73-100l22.3'	10.7467	7.06286	-0.615104	3.08e-32
100329282	'wu:fi46h04'	15.1067	10.2586	-0.594711	1.03e-47
100329287	'znf1136'	7.55	4.02714	-0.913952	5.12e-30
100329307	'LOC100329307'	1.76833	1.08286	-0.748879	2.05e-14
100329327	'rfwd3'	2.485	1.55143	-0.711202	2.05e-09
100329330	'rgl3b'	1.03167	0.628571	-0.740159	3.26e-05
100329339	'si:ch211-216b21.2'	1.03833	0.554286	-0.961703	2e-06
100329340	'slc34a1a'	25.9167	13.8057	-0.901228	5.13e-174
100329375	'ly97.3'	11.47	4.65429	-1.2872	1.34e-27
100329397	'ankrd46a'	12.24	6.89714	-0.851779	3.99e-36
100329402	'dnajc11'	0.658333	0.454286	-0.552413	0.00557618
100329433	'LOC100329433'	4.795	2.89	-0.753437	1.58e-08
100329456	'igsf10'	0.916667	1.32571	0.564923	5.43e-13
100329471	'nudt7'	2.54167	1.74429	-0.564385	1.41e-06
100329473	'ccdc88aa'	0.776667	0.54	-0.559321	9.08e-06
100329481	'cd79b'	3.51167	1.01714	-1.20936	1.28e-19
100329486	'LOC100329486'	0.143333	0.867143	2.62356	6.22e-148
100329505	'hgsnat'	2.47	1.48429	-0.753855	7.76e-13
100329531	'hmox2b'	1.41333	0.91	-0.695153	3.94e-07
100329560	'LOC100329560'	0.365	0.187143	-1.00276	0.00792986
100329579	'LOC100329579'	0.115	0.0371429	-1.81545	0.00650652
100329582	'si:ch211-211k8.4'	0.0316667	0.117143	1.90938	0.00232402
100329583	'si:dkey-211e20.10'	11.715	7.55571	-0.664381	8.14e-73
100329589	'LOC100329589'	0.121667	0.0614286	-1.05361	0.0448427
100329592	'p2ry13'	3.01667	2.04286	-0.608996	6.62e-13
100329607	'LOC100329607'	3.19333	1.86857	-0.796831	1.07e-11
100329612	'prrt2'	1.255	0.738571	-0.793752	0.000775
100329627	'LOC100329627'	6.29833	3.88286	-0.686241	1.6e-12
100329651	'LOC100329651'	2.68167	0.79	-1.85961	2.36e-62
100329657	'ltb4r'	5.92167	1.43286	-1.71629	8.27e-71
100329706	'abcc8b'	0.18	0.0771429	-1.20776	0.000135
100329711	'fig4b'	1.39833	0.645714	-1.13171	2.03e-07
100329719	'slc9a3r1b'	7.71833	3.84429	-1.04335	2.53e-38
100329721	'cnnm3'	3.70167	2.62571	-0.535083	1.47e-14
100329730	'si:ch1073-392o20.1'	1.115	0.561429	-1.02139	1.05e-05
100329742	'znf653'	2.52	1.23	-1.04276	6.46e-17
100329748	'LOC100329748'	2.525	13.92	2.63503	0
100329755	'LOC100329755'	0.196667	0.0371429	-2.47245	0.00234259
100329767	'cabz01093075.1'	0.403333	0.197143	-1.10849	0.000217
100329772	'LOC100329772'	0.203333	0.0328571	-2.59754	2.08e-08
100329779	'rock1'	7.63167	5.13	-0.599142	1.51e-47
100329786	'LOC100329786'	0.273333	0.00428571	-6.01971	1.71e-18
100329788	'si:ch73-217n20.1'	24.29	16.1057	-0.598491	3.22e-79
100329790	'LOC100329790'	0.571667	0.265714	-1.10863	0.00025
100329792	'cita'	2.2	1.21429	-0.895331	2.26e-39
100329795	'LOC100329795'	0.878333	0.484286	-0.920144	3.61e-08
100329796	'xcr1b.1'	0.12	0.02	-2.55241	0.00199409
100329806	'LOC100329806'	1.90833	0.88	-1.06481	1.37e-09
100329809	'swsap1'	1.78	1.07857	-0.748333	0.000301
100329813	'LOC100329813'	0.923333	3.89571	2.23262	2.48e-243
100329818	'LOC100329818'	11.2733	8.35286	-0.52843	2e-16
100329833	'LOC100329833'	1.25	0.768571	-0.739737	2.56e-12
100329837	'si:cabz01093077.1'	0.915	0.588571	-0.599718	0.0119688
100329848	'LOC100329848'	0.708333	0.432857	-0.725254	5.22e-07
100329855	'myrfl'	0.055	0.145714	1.391	0.00189465
100329882	'trim107'	4.59167	2.59143	-0.919865	1.95e-47
100329883	'fyco1b'	2.20333	1.29714	-0.788126	2.32e-19
100329897	'irs4a'	1.57833	0.947143	-0.773278	1.86e-16
100329905	'slc22a17'	1.44167	0.995714	-0.53047	0.000124
100329944	'ndst1a'	2.15833	4.86714	1.10748	6.34e-54
100329948	'eps15l1b'	1.35167	0.678571	-1.05051	1.32e-13
100329953	'arfgef1'	9.63167	6.74571	-0.544893	3.11e-66
100329975	'slc12a1'	60.6717	41.8329	-0.597367	1.48e-263
100330004	'ccdc171'	0.58	0.19	-1.63849	7.86e-14
100330008	'znf618'	2.01333	1.47	-0.521181	7.47e-10
100330009	'LOC100330009'	0	0.232857	4.94264	5.16e-05
100330010	'foxn2a'	1.36667	0.49	-1.51999	2.74e-06
100330030	'si:dkey-82i20.1'	0.91	1.25429	0.535055	0.000103
100330031	'itchb'	1.325	0.944286	-0.515887	0.000413
100330055	'gorasp1b'	2.50167	1.32571	-1.00809	1.77e-09
100330069	'spire1b'	0.616667	0.364286	-0.806985	0.00163129
100330077	'rufy1'	2.97667	1.98857	-0.624263	1.01e-18
100330084	'LOC100330084'	2.28833	1.13857	-1.04188	7.25e-09
100330109	'si:ch1073-459b3.2'	0.563333	0.297143	-0.940978	0.00093
100330122	'clec3a'	0.41	1.10571	1.43003	4.35e-07
100330136	'LOC100330136'	0.321667	0.168571	-0.92563	0.0277943
100330147	'frs3'	0.488333	0.302857	-0.724473	4.36e-05
100330160	'nampt1'	8.59167	5	-0.816009	1.56e-37
100330167	'LOC100330167'	1.48667	0.917143	-0.758585	3.56e-06
100330183	'cltcl1'	1.28667	0.777143	-0.764399	3.6e-13
100330184	'fbxw9'	4.26	3.17714	-0.503389	1.46e-07
100330200	'dock2-like'	2.12833	0.944286	-1.20965	4.59e-31
100330212	'lgr6'	0.301667	0.174286	-0.785732	0.00239986
100330221	'si:ch211-87j1.4'	1.02333	0.662857	-0.666584	0.00581565
100330224	'fabp1b.2'	6.93167	13.7743	0.960037	1.46e-13
100330229	'LOC100330229'	0.045	0.148571	1.68226	0.0230612
100330250	'LOC100330250'	13.9617	6.50714	-1.112	1.1e-24
100330275	'mss51'	7.45	3.99	-0.858025	2.19e-24
100330283	'LOC100330283'	0.0716667	0.155714	1.14803	0.00876312
100330293	'gpr35.2'	0.978333	0.637143	-0.627514	2.19e-07
100330300	'si:ch211-261p9.4'	1.675	1.15143	-0.54896	1.34e-05
100330305	'cpxm1b'	2.00167	2.53	0.542447	2.07e-07
100330314	'ush1ga'	0.208333	0.147143	-0.524216	0.0468119
100330321	'LOC100330321'	1.535	1.06286	-0.539034	0.00245391
100330352	'si:ch73-361p23.3'	0.721667	0.4	-0.923646	2.9e-07
100330358	'tiam1b'	0.34	0.24	-0.557847	0.0046349
100330371	'sorcs2'	1.37167	0.832857	-0.743624	1.27e-11
100330395	'cracr2aa'	0.648333	0.451429	-0.574183	0.000173
100330433	'txndc11'	2.795	1.99571	-0.515954	1.07e-09
100330491	'kcnj3a'	0.596667	0.404286	-0.578408	0.00440204
100330495	'clmn'	2.68167	1.91714	-0.518794	8.06e-15
100330497	'si:ch73-90k17.1'	0.455	1.13	1.20107	1.31e-10
100330519	'si:ch73-281i18.3'	1.21667	3.77571	1.36846	1.53e-18
100330524	'si:ch211-152c8.5'	0.71	1.88571	1.37167	5.98e-25
100330526	'znf1113'	2.61333	1.65714	-0.600809	6.64e-07
100330543	'samd4b'	4.24	2.44429	-0.827893	2.6e-33
100330554	'LOC100330554'	2.37167	1.66571	-0.64738	5.1e-11
100330556	'si:ch1073-159d7.5'	3.17	1.78714	-0.849394	0.0210459
100330575	'LOC100330575'	8.39	5.62714	-0.620671	3.22e-41
100330610	'si:ch73-181m17.1'	0.285	0.465714	0.750446	7.09e-08
100330617	'tsc1b'	36.6083	25.3914	-0.554436	2.77e-203
100330630	'tex15'	4.02333	2.90571	-0.517162	3.36e-26
100330638	'mslnb'	0.73	2.17429	1.51848	1.05e-114
100330665	'tesmin'	0.493333	0.242857	-1.09298	0.00560619
100330669	'r3hdm2'	0.436667	0.312857	-0.500574	0.0142457
100330672	'si:ch211-39f2.3'	1.01333	0.557143	-0.882941	2.75e-34
100330681	'htr1e'	0.05	0.00714286	-2.81545	0.0435958
100330698	'sgpp2'	0.195	0.394286	1.038	0.00472834
100330706	'LOC100330706'	0.275	0.108571	-1.38631	0.00055
100330734	'pimr70'	0.508333	0.48	-0.506015	0.0246885
100330746	'LOC100330746'	173.157	88.3157	-1.00303	0
100330754	'tulp1a'	0.358333	0.572857	0.621797	0.0190518
100330777	'tbc1d2b'	2.59167	1.81	-0.564814	1.32e-11
100330797	'LOC100330797'	4.77333	2.56571	-0.918315	1.49e-13
100330801	'cd44b'	8.02167	4.15857	-0.98611	1.41e-34
100330805	'LOC100330805'	6.97833	12.14	0.803068	1e-25
100330810	'nod1'	1.65667	1.16429	-0.545904	1.35e-06
100330838	'LOC100330838'	2.43333	1.6	-0.626712	9.87e-06
100330842	'si:ch73-281i18.6'	16.13	8.14286	-0.94439	8.65e-45
100330886	'jupb'	0.928333	0.568571	-0.742935	7.11e-06
100330897	'slc2a3b'	1.51667	0.748571	-1.05626	7.43e-16
100330908	'nwd1'	0.0783333	0.0285714	-1.5035	0.0024138
100330918	'LOC100330918'	1.81167	1.05	-0.825864	3.26e-05
100330921	'si:ch211-103a14.5'	0.281667	0.0871429	-1.73298	0.0106768
100330940	'si:ch211-286f9.2'	0.396667	0.208571	-1.02403	0.0368821
100330943	'atp8a2'	11.52	7.76	-0.624906	1.66e-57
100330945	'atp8b5a'	3.39167	2.22714	-0.624038	2.59e-19
100330952	'mid1'	0.541667	0.314286	-0.859841	0.000306
100330953	'wnk4a'	1.075	1.66857	0.626306	1e-12
100330974	'bcl11bb'	1.055	0.607143	-0.759906	1.46e-08
100330980	'ric1'	0.255	0.154286	-0.745058	0.00808642
100330990	'LOC100330990'	0.09	0	-4.30087	0.0041115
100331014	'acvr2ab'	5.39667	3.39571	-0.717472	4.58e-64
100331020	'chdh'	3.10833	1.85857	-0.780105	1.32e-17
100331045	'LOC100331045'	1.74167	1.06571	-0.764463	0.000106
100331072	'LOC100331072'	0.73	0.505714	-0.532869	0.0199539
100331077	'LOC100331077'	0.0783333	0.00571429	-3.68992	0.00166653
100331080	'LOC100331080'	4.71	0.288571	-4.04836	6.51e-194
100331115	'LOC100331115'	0.953333	0.544286	-0.827129	0.00630976
100331140	'LOC100331140'	1.93667	0.682857	-1.61951	7.14e-18
100331141	'si:ch1073-228b5.2'	5.57167	3.51143	-0.647247	1.76e-06
100331155	'chpfa'	0.79	0.452857	-0.810153	5.39e-05
100331176	'gpc6b'	0.17	0.0671429	-1.31795	0.0391428
100331190	'LOC100331190'	2.245	0.874286	-1.38944	1.17e-27
100331195	'il17rel'	5.69	1.74714	-1.78224	9.23e-72
100331199	'tnnt2b'	0.551667	5.63143	3.48833	4.86e-84
100331208	'spink4'	12.3233	8.89857	-0.50405	0.0200305
100331214	'LOC100331214'	8.98667	4.04143	-1.17551	1.24e-58
100331252	'slitrk5b'	0.17	0.0342857	-2.42313	8.84e-06
100331256	'frmd3'	0.565	0.292857	-1.05309	1.59e-10
100331262	'ppp1r9bb'	1.165	0.69	-0.771559	7.02e-08
100331268	'LOC100331268'	0.268333	0.0914286	-1.38249	0.0194654
100331278	'LOC100331278'	0.805	0.111429	-2.79857	6.38e-44
100331287	'LOC100331287'	0.7	0.414286	-0.821679	7.2e-08
100331291	'LOC100331291'	0.27	0.482857	0.751368	0.000173
100331300	'LOC100331300'	0.201667	0.112857	-0.862753	0.0488543
100331323	'sntb2'	5.74167	2.83857	-1.0463	4.46e-106
100331324	'casp21'	1.39167	0.925714	-0.601322	0.00121377
100331330	'LOC100331330'	5.59333	2.75714	-1.03784	4.98e-11
100331333	'itga4'	1.24333	0.47	-1.4636	3.84e-24
100331349	'LOC100331349'	9.51	5.88714	-0.693247	5.95e-29
100331351	'il1rap'	0.51	0.247143	-1.06699	0.000165
100331355	'hecw2b'	1.37333	0.905714	-0.637706	1.19e-13
100331378	'LOC100331378'	0.185	0.452857	1.35448	0.00121861
100331395	'si:ch73-390b10.2'	1.32333	0.905714	-0.568807	0.000812
100331399	'pdzd7b'	0.19	0.324286	0.748757	0.0152183
100331400	'LOC100331400'	1.08333	0.434286	-1.37463	2.74e-20
100331404	'LOC100331404'	0.901667	0.618571	-0.558939	0.00544503
100331424	'znf982'	1	0.531429	-0.845611	0.000105
100331428	'c3a.4'	0.785	0.502857	-0.723704	4.72e-08
100331436	'LOC100331436'	0.236667	0.122857	-0.940978	0.021362
100331439	'slc29a1b'	2.39667	1.38429	-0.792846	6.62e-09
100331465	'LOC100331465'	0.0683333	0.145714	1.11347	0.0193743
100331505	'si:cabz01074946.1'	11.735	7.27429	-0.6688	2.14e-20
100331534	'itfg1'	7.45	4.82429	-0.650093	2.51e-45
100331542	'si:dkey-260g12.1'	3.76	2.20286	-0.795072	1.32e-13
100331561	'srxn1'	1.24333	0.814286	-0.633449	1.59e-05
100331563	'ehbp1l1b'	6.39	3.99143	-0.711925	6.56e-74
100331575	'alg10'	0.996667	0.61	-0.748952	4.49e-05
100331581	'si:dkey-44g17.6'	2.55333	1.52143	-0.800528	2.06e-14
100331590	'ttbk2a'	1.08667	0.778571	-0.523802	1.5e-05
100331609	'LOC100331609'	0.993333	0.422857	-1.24134	3.78e-13
100331628	'tnfsf11'	1.01167	0.474286	-1.13738	4.02e-07
100331639	'LOC100331639'	37.205	53.8329	0.518426	5.95e-79
100331661	'si:ch73-233m11.2'	1.01167	0.558571	-0.89345	1.69e-07
100331662	'slc35e2b'	2.44833	1.73286	-0.517334	4.27e-07
100331665	'LOC100331665'	0.726667	1.10429	0.668821	0.000531
100331669	'tpp2'	12.54	4.06	-1.65736	0
100331680	'zmp:0000001020'	1.48667	0.61	-1.31557	2.61e-29
100331694	'LOC100331694'	13.145	9.28429	-0.517486	1.96e-25
100331698	'tcte1'	0.481667	0.282857	-0.803063	0.0102244
100331714	'fut8b'	0.47	0.318571	-0.600434	0.0171152
100331720	'LOC100331720'	0.998333	2.73143	1.38845	4.65e-17
100331729	'tmem176l.4'	31.3083	21.6671	-0.580342	2.45e-42
100331751	'LOC100331751'	0.881667	0.295714	-1.59342	5.12e-15
100331767	'kcnh5b'	0.208333	0.104286	-1.01898	0.00169299
100331807	'LOC100331807'	0.573333	0.19	-1.70853	2.49e-08
100331815	'igfn1.4'	0.371667	10.65	5.04165	0
100331892	'rbl2'	2.605	1.69143	-0.645522	5.42e-15
100331895	'rasa2'	1.065	0.578571	-0.903265	4.66e-14
100331898	'igfn1.2'	0.626667	12.1843	4.44711	0
100331906	'phlpp1'	4.47833	2.82	-0.715911	3.99e-63
100331911	'ccl34b.8'	4.59833	2.51571	-0.803951	0.000124
100331916	'dnm3b'	12.4167	8.08	-0.651706	1.44e-23
100331919	'dnttip1'	7.86833	5.35286	-0.574439	2.62e-12
100331938	'LOC100331938'	0.445	0.247143	-0.882561	9.57e-05
100331959	'igfn1.3'	1.85833	7.78571	2.23977	0
100331961	'mrvi1'	0.796667	0.39	-1.06293	3.49e-10
100331987	'LOC100331987'	1.70667	0.995714	-0.792846	1.37e-16
100331995	'gareml'	0.193333	0.0871429	-1.20449	0.000387
100332004	'LOC100332004'	0.158333	0.0757143	-1.10215	0.00826409
100332039	'enpp2'	2.05333	3.04429	0.575401	7.84e-11
100332046	'tbc1d9b'	0.576667	0.327143	-0.861703	1.27e-07
100332066	'ppp1r27a'	2.42333	6.19571	1.37316	7.4e-32
100332076	'gcnt3'	6.90333	4.96	-0.527405	5.14e-10
100332077	'cabz01076234.2'	1.14167	0.647143	-0.838122	2.63e-09
100332088	'tbc1d12b'	1.83167	1.13857	-0.733686	2.63e-09
100332095	'LOC100332095'	9.58333	6.72	-0.534046	4.32e-52
100332119	'zmp:0000000629'	0.0533333	0.14	1.43248	0.0315514
100332120	'tmem164'	2.79333	1.71714	-0.742524	6.45e-15
100332125	'ttbk1a'	2.78833	1.85	-0.647043	3.86e-19
100332130	'sln'	2.81167	6.23	1.18455	0.000211
100332149	'ifnlr1'	0.156667	0.327143	0.769515	0.00342621
100332173	'LOC100332173'	8.735	4.93	-0.856319	3.07e-12
100332174	'rb1cc1'	9.79833	6.82714	-0.556416	6.78e-65
100332193	'ghsrb'	0.408333	0.0757143	-2.58597	1.25e-14
100332205	'gnb4a'	2.98167	1.67143	-0.862753	9.51e-15
100332207	'LOC100332207'	10.8583	5.91429	-0.868898	3.6e-37
100332228	'si:ch73-24k9.2'	1.63333	0.878571	-0.940438	1.02e-16
100332229	'h2af1al'	21.2417	8.44143	-1.34365	4.91e-41
100332241	'tespa1'	1.31333	0.771429	-0.790247	2.66e-07
100332242	'si:ch73-196i15.5'	0.785	0.422857	-0.963304	1.69e-05
100332250	'LOC100332250'	1.12	0.647143	-0.834556	0.00219561
100332268	'si:dkey-222h21.7'	0.428333	0.227143	-0.936807	2.98e-05
100332270	'pex5lb'	1.11167	0.732857	-0.635936	7.55e-05
100332293	'LOC100332293'	4.72333	2.93857	-0.707105	2.23e-16
100332309	'clpxb'	6.31833	3.75286	-0.766104	9.17e-31
100332323	'LOC100332323'	0.0266667	0.481429	4.05199	2.44e-09
100332332	'zdhhc12a'	2.905	1.83857	-0.672795	8.7e-05
100332340	'LOC100332340'	0.28	0.19	-0.628244	0.0134046
100332348	'si:ch1073-67j19.1'	2.02333	7.92857	1.93944	4.23e-41
100332351	'LOC100332351'	21.2367	11.5614	-0.890053	1.76e-46
100332369	'LOC100332369'	2.07	1.05571	-0.974925	4.22e-11
100332381	'si:ch73-60h1.1'	1.61667	0.821429	-0.976383	1.38e-11
100332384	'si:ch211-215e19.3'	2.46667	1.31714	-0.898813	2e-07
100332400	'si:ch73-105b23.6'	0.1	0.0157143	-2.73298	9.03e-07
100332407	'si:ch73-173p19.1'	3.745	2.25286	-0.764037	3e-25
100332428	'LOC100332428'	7.10833	4.21	-0.751656	1.3e-59
100332429	'si:ch73-40i7.2'	3.15833	1.54429	-1.05491	4.83e-16
100332440	'tmem138'	1.30667	0.918571	-0.550684	4.11e-07
100332443	'LOC100332443'	0.71	0.468571	-0.598636	0.00591353
100332458	'LOC100332458'	0.425	0.105714	-2.01217	0.00024
100332459	'LOC100332459'	7.27833	1.56571	-2.22687	8.42e-53
100332468	'pde2a'	0.841667	0.511429	-0.763554	3.73e-09
100332480	'si:dkey-120c6.5'	2.49667	1.47	-0.824164	3.49e-13
100332501	'LOC100332501'	0.188333	0.284286	0.719498	0.0181525
100332515	'soga3'	0.976667	0.544286	-0.850004	2.43e-06
100332526	'LOC100332526'	1.72167	0.995714	-0.819383	1.07e-11
100332544	'fermt1'	1.83667	1.29714	-0.503278	0.00022
100332549	'znhit6'	8.87333	6.12714	-0.535767	1.46e-14
100332567	'efemp1'	6.14167	4.06571	-0.594032	1.72e-11
100332570	'evi5a'	5.115	2.75	-0.941135	3e-31
100332582	'LOC100332582'	1.21167	0.495714	-1.33221	2.31e-20
100332583	'LOC100332583'	0.783333	0.238571	-1.78535	3.44e-24
100332599	'ascc3'	2.84167	1.69143	-0.777789	9.48e-33
100332608	'LOC100332608'	3.67833	2.37571	-0.663706	1.61e-17
100332622	'spata5'	1.80333	1.00714	-0.851475	5.16e-08
100332647	'si:ch211-198m17.1'	4.19167	3.27	-0.544544	2.2e-23
100332682	'bod1l1'	5.62667	4.04857	-0.508094	2.12e-29
100332698	'LOC100332698'	0.855	0.521429	-0.748411	2.89e-07
100332722	'wnt6a'	2.085	1.24429	-0.760306	5.27e-07
100332737	'LOC100332737'	0.81	0.437143	-0.906002	0.00014
100332745	'LOC100332745'	0.606667	1.07857	0.686009	0.00339389
100332753	'LOC100332753'	0.196667	0.102857	-1.00809	0.0482742
100332758	'cul9'	4.56333	2.69286	-0.790547	1.06e-39
100332761	'LOC100332761'	0.348333	0.04	-3.10921	6.42e-20
100332787	'LOC100332787'	6.32667	3.83714	-0.753978	1.79e-19
100332791	'prxl2c'	7.68667	4.41286	-0.837783	7.76e-12
100332798	'muc2.1'	0.143333	0.0342857	-2.10495	0.000815
100332815	'si:dkey-108k21.21'	0.121667	0.03	-1.93536	0.038988
100332827	'zmp:0000000881'	1.27333	1.96429	0.648661	0.000164
100332833	'si:ch73-190f9.4'	0.113333	0.304286	1.32575	0.0337221
100332846	'acsl2'	4.61167	2.10143	-1.14015	2.54e-33
100332847	'LOC100332847'	21.6617	11.24	-0.92991	4.08e-108
100332864	'si:cabz01069022.1'	2.90667	1.67286	-0.789684	3.84e-10
100332885	'hist1h2a10'	0.215	0	-3.73638	0.025608
100332904	'si:ch211-286o17.1'	2.88333	1.87429	-0.649566	1.61e-14
100332929	'gna15.2'	0.75	0.495714	-0.602453	0.0352387
100332947	'ccl39.2'	3.43167	1.08143	-1.46315	0.000133
100332969	'LOC100332969'	1.57833	1.10857	-0.527332	3.07e-09
100332982	'si:ch73-340m8.2'	0.443333	0.251429	-0.786878	0.01975
100332997	'arsh'	1.47167	0.948571	-0.650593	1.21e-06
100333000	'LOC100333000'	0.131667	0.05	-1.36799	0.0148233
100333008	'nfxl1'	3.22667	1.72714	-0.935029	3.4e-23
100333016	'atg7'	5.87333	3.69571	-0.71228	2.24e-31
100333019	'apeh'	9.60667	5.84714	-0.724039	1.01e-51
100333043	'tap1'	3.09	1.96857	-0.656913	6.46e-12
100333057	'tsg101b'	8.76167	5.03286	-0.829214	2.92e-27
100333071	'LOC100333071'	1.64167	1.01143	-0.747884	0.00660857
100333101	'grin3bb'	0.498333	0.26	-0.885836	2.67e-05
100333111	'LOC100333111'	7.90167	4.53	-0.826886	1.5e-30
100333113	'lyl1'	21.1133	9.19429	-1.21675	1.25e-98
100333121	'pcdh11'	2.06167	1.20714	-0.805258	1.07e-22
100333151	'cpeb4b'	11.8867	8.36143	-0.565982	3.37e-78
100333154	'gxylt1a'	4.40167	2.80143	-0.681994	6.58e-06
100333177	'si:zfos-323e3.4'	0.99	0.681429	-0.544995	3.12e-05
100333179	'vav3'	1.09	0.6	-0.907476	2.74e-10
100333196	'LOC100333196'	0.188333	0.04	-2.23048	0.0113493
100333206	'LOC100333206'	40.3833	22.9186	-0.83738	2.34e-99
100333227	'LOC100333227'	1.26167	0.914286	-0.505279	0.000186
100333228	'LOC100333228'	5.52667	3.97714	-0.526609	2.6e-09
100333230	'smtna'	0.398333	0.624286	0.609051	0.013854
100333235	'LOC100333235'	0.425	0.652857	0.610037	0.0336678
100333254	'nfatc2a'	1.23833	0.744286	-0.753755	7.46e-09
100333256	'LOC100333256'	1.20333	0.498571	-1.3131	3.88e-18
100333265	'LOC100333265'	2.67333	1.44714	-0.915611	1.06e-09
100333266	'LOC100333266'	1.03167	0.72	-0.808105	2.05e-09
100333296	'si:ch1073-303k11.2'	3.30167	1.62143	-1.01799	1.54e-17
100333313	'LOC100333313'	1.88	1.15429	-0.71775	9.61e-05
100333318	'creb3l4'	6.54667	4.22	-0.652486	3.63e-13
100333322	'si:dkey-108k21.13'	1.72	0.924286	-0.943058	2.04e-06
100333323	'sema4d'	1.02	0.591429	-0.839533	1.09e-05
100333325	'LOC100333325'	0.366667	0.0214286	-4.10397	2.62e-11
100333333	'mgat4c'	0.25	0.104286	-1.39894	0.000163
100333351	'cpxm2'	1.07333	0.754286	-0.510592	0.0236493
100333352	'pcdhb'	0.658333	0.472857	-0.533607	0.0233638
100333355	'LOC100333355'	0.875	0.405714	-1.23048	3.28e-05
100333376	'dclk3'	0.171667	0.0871429	-1.00809	0.0144703
100333378	'si:ch73-236c18.7'	2.13833	1.40857	-0.60161	1.8e-10
100333404	'klhl28'	2.23667	1.59143	-0.511734	0.000155
100333421	'si:cabz01090165.1'	0.436667	0.308571	-0.549014	0.0132851
100333430	'ly6m6'	0.226667	0.0742857	-1.64552	0.0173533
100333435	'si:ch211-162i8.2'	0.58	0.282857	-0.848732	4.16e-06
100333455	'agtr1b'	2.33833	1.24714	-0.970557	8.04e-16
100333462	'gb:bm035769'	2.33333	1.21	-0.974925	3.84e-06
100333474	'LOC100333474'	3.055	1.43143	-1.07848	4.43e-17
100333484	'LOC100333484'	0.38	0.857143	1.18146	7.15e-15
100333504	'lamtor5'	27.955	16.8543	-0.734169	2.48e-32
100333514	'si:dkeyp-92c9.4'	0.39	0.0942857	-2.02695	8.35e-09
100333521	'LOC100333521'	10.2383	4.94429	-1.06988	4.63e-25
100333556	'arhgap44'	1.16833	0.632857	-0.945646	2.19e-08
100333558	'kif3c'	1.505	0.958571	-0.693689	2.24e-08
100333576	'mcm8'	0.778333	0.451429	-0.844593	1.05e-05
100333578	'sstr2a'	1.015	0.567143	-0.855805	1.18e-05
100333587	'si:dkey-238f9.1'	5.01667	3.18	-0.676284	6.59e-11
100333601	'mmp25b'	13.5617	7.03286	-0.990948	4.41e-105
100333605	'kif26bb'	1.42333	0.662857	-1.13514	8.45e-33
100333617	'si:ch1073-342h5.2'	2.465	1.51714	-0.737826	1.07e-10
100333625	'LOC100333625'	3.58833	2.46429	-0.578075	1.68e-25
100333633	'tnxb'	4.01167	5.49571	0.506481	1.91e-16
100333673	'tmem163b'	1.03167	0.722857	-0.531144	0.0193877
100333685	'cd302'	20.5983	14.3057	-0.577999	1.91e-80
100333695	'si:zfos-364h11.1'	3.00333	1.98429	-0.626108	2.31e-17
100333714	'klhl22'	1.22	0.747143	-0.738171	3.49e-06
100333757	'ggt5b'	2.76833	1.99429	-0.518541	8.13e-07
100333759	'swi5'	3.115	2.13	-0.550744	0.000314
100333796	'si:ch211-256e16.4'	0.0433333	0.162857	1.88499	0.030439
100333797	'ddx58'	1.07833	0.502857	-1.13533	1.62e-05
100333837	'col21a1'	2.02833	3.45857	0.643357	1.97e-13
100333853	'LOC100333853'	0.03	0.0985714	1.7547	0.0198591
100333857	'si:cabz01021433.2'	2.095	1.31	-0.696148	4.47e-08
100333859	'si:dkey-162h11.3'	0.43	0.0242857	-4.16122	1.15e-71
100333881	'tbc1d8'	5.18833	3.71857	-0.511694	1.87e-34
100333901	'pitpnm2'	4.005	2.76429	-0.570713	1.37e-15
100333904	'si:ch211-231m23.4'	0.438333	0.0971429	-2.23048	8.15e-05
100333928	'alpk1'	4.22833	2.84143	-0.572549	4.24e-29
100333933	'cadpsa'	0.911667	0.37	-1.32228	1.93e-19
100333936	'ostn'	1.73	1.08	-0.673428	0.00685244
100333948	'mapk8ip1b'	5.76667	3.46143	-0.772847	9.9e-26
100333951	'itgae.1'	25.645	17.76	-0.751273	4.38e-67
100333957	'LOC100333957'	0.958333	0.488571	-1.05779	2.38e-10
100333959	'si:ch211-233g6.2'	0.35	1.22571	1.88776	1.79e-17
100333967	'si:ch73-374l24.1'	0.363333	0.194286	-0.916376	0.00103388
100333972	'dok3'	0.658333	0.412857	-0.668606	0.00111418
100333973	'celf3b'	1.80333	1.06714	-0.844701	1.84e-09
100333974	'tmc4'	16.725	11.1957	-0.63104	7.31e-61
100333987	'man2a2'	1.08	0.52	-1.09889	8.41e-18
100334010	'cenpv'	4.495	2.95714	-0.896578	1.41e-18
100334012	'LOC100334012'	0.631667	0.401429	-0.666584	0.00193957
100334014	'LOC100334014'	3.70667	1.79714	-1.05078	1.03e-09
100334054	'LOC100334054'	1.39833	0.988571	-0.688474	0.00232769
100334077	'si:ch211-165b10.3'	4.51833	2.05286	-1.17802	6.74e-21
100334085	'LOC100334085'	4.905	3.47429	-0.534925	3.13e-12
100334116	'LOC100334116'	0.805	0.571429	-0.507823	0.000691
100334140	'si:ch73-170d6.3'	2.37833	1.37	-0.832643	2.1e-07
100334151	'si:dkey-262k9.2'	2.24167	3.39571	0.606017	4.22e-09
100334171	'slc6a19a.2'	28.25	14.3343	-1.00918	1.88e-169
100334173	'tgm1'	0.716667	1.11857	0.675693	1.35e-05
100334176	'LOC100334176'	0.466667	0.152857	-1.56609	1.84e-05
100334178	'LOC100334178'	7.92667	5.01714	-0.69744	2.11e-35
100334198	'zdhhc11'	3.72667	2.61714	-0.553819	1.49e-08
100334203	'si:ch73-278m9.1'	3.01333	2.08	-0.555384	0.000113
100334206	'kctd5b'	1.32833	0.924286	-0.537913	0.0191966
100334210	'gdf5'	0.286667	0.161429	-0.789912	0.0129968
100334213	'jakmip3'	2.95	2.07429	-0.510233	2.82e-08
100334231	'plch2a'	3.81667	2.5	-0.657217	2.98e-29
100334238	'si:dkey-182i3.11'	0.368333	0.118571	-1.62903	3.81e-06
100334245	'LOC100334245'	0.485	0.281429	-0.833149	0.0270742
100334247	'vipr1a'	1.39	0.845714	-0.789519	2.26e-06
100334248	'eps8l3a'	37.165	25.3443	-0.583407	3.41e-91
100334256	'si:zfos-128g4.1'	1.03167	0.495714	-1.09763	1.08e-05
100334264	'mctp1b'	1.255	0.791429	-0.691119	8.93e-11
100334274	'si:ch73-23l24.1'	1.12833	2.35857	1.11191	0.000484
100334276	'plcl2'	1.965	1.26571	-0.683887	1.16e-13
100334281	'cd4-2.2'	1.15833	0.655714	-0.8008	6.14e-08
100334291	'muc5d'	2.34	0.695714	-1.74222	5.68e-52
100334300	'phldb3'	6.505	3.65143	-0.860839	2.94e-15
100334308	'armc9'	3.53167	2.27	-0.677395	6.54e-16
100334340	'LOC100334340'	1.88667	0.887143	-1.0459	1.19e-16
100334346	'slc24a4b'	0.296667	0.201429	-0.604299	0.0118422
100334375	'brinp1'	0.768333	0.512857	-0.650816	0.000118
100334396	'LOC100334396'	0.751667	0.435714	-0.765248	7.23e-06
100334410	'si:ch1073-443f11.2'	22.1533	11.94	-0.925365	1.32e-46
100334415	'grb14'	1.32667	0.795714	-0.794073	1.21e-06
100334443	'LOC100334443'	16.4633	8.97429	-0.912882	8.1e-93
100334453	'kcnc1b'	0.495	0.304286	-0.669058	0.00332057
100334461	'arhgap9'	2.24667	1.20714	-0.928215	2.7e-15
100334463	'plekho2'	3.81833	1.82857	-1.08834	1.61e-33
100334475	'cog1'	6.12333	3.86143	-0.678161	5.69e-26
100334480	'tmtopsb'	0.87	0.491429	-0.894121	3.86e-07
100334492	'entpd5b'	18.7217	9.6	-1.0035	7.1e-131
100334507	'kif16ba'	1.05667	0.624286	-0.802623	1.77e-10
100334514	'si:ch1073-228j22.2'	0.245	0.552857	1.12001	0.00313893
100334524	'rnf166'	1.965	1.15	-0.821314	7.3e-19
100334535	'usp18'	2.56167	1.46	-0.840025	4.87e-10
100334565	'si:dkey-288i20.2'	1.645	0.735714	-1.23048	2.21e-11
100334572	'arfgef2'	10.2217	6.86	-0.617042	5.81e-88
100334599	'hbae1.3'	0.333333	0	-4.16028	0.00690062
100334600	'si:ch73-352p4.5'	2.71667	1.64714	-0.726442	5.19e-05
100334604	'cxcl11.3'	19.135	6.53857	-1.50598	8.04e-42
100334605	'fig4a'	9.40667	6.14714	-0.628973	2.08e-20
100334656	'si:dkey-31e10.6p'	2.55167	1.04286	-1.36727	7.86e-16
100334661	'gga3b'	0.69	0.405714	-0.80018	4.72e-05
100334672	'si:ch1073-416d2.4'	28.5667	19.91	-0.563466	1.59e-35
100334705	'si:ch211-175m2.4'	1.215	0.664286	-0.879577	0.00228033
100334730	'ganab'	9.06167	5.80857	-0.661998	3.87e-53
100334749	'lgals8b'	1.245	0.712857	-0.815447	0.000384
100334750	'bcl10'	1.35333	0.671429	-0.988512	1.06e-05
100334757	'iapp'	10.0333	5.69857	-0.871403	4.81e-07
100334758	'si:dkey-52p2.5'	1.06	0.605714	-0.7916	0.00142132
100334766	'mtus2b'	0.461667	0.272857	-0.80215	1.18e-05
100334775	'adgrl1.1'	0.675	0.377143	-0.842423	0.00731646
100334776	'phactr1'	3.16	1.81	-0.828588	1.89e-12
100334791	'si:ch73-211l2.1'	0.183333	0.0885714	-1.0738	0.0488506
100334794	'plpp4'	0.221667	0.101429	-1.15648	0.0494908
100334805	'itprid1'	3.29667	1.94429	-0.795916	3.95e-20
100334806	'mon2'	10.5183	7.45	-0.537776	1.22e-61
100334819	'mcoln3a'	0.718333	0.294286	-1.33411	1.31e-07
100334838	'LOC100334838'	3.2	1.84714	-0.812758	9.21e-09
100334869	'LOC100334869'	0.256667	0.108571	-1.28692	0.0294191
100334870	'rap1gds1'	1.205	0.705714	-0.803063	0.000225
100334879	'map6b'	1.065	0.634286	-0.767238	1.87e-06
100334881	'stim2a'	2.52833	3.70143	0.574521	3.56e-21
100334883	'LOC100334883'	0.251667	0.151429	-0.704608	0.0350403
100334899	'si:dkey-77f5.8'	2.67333	1.84	-0.545358	3.63e-06
100334928	'tgfbr2a'	3.005	1.93571	-0.658233	5.07e-16
100334931	'ptchd3a'	0.145	0.0857143	-0.851973	0.02601
100334962	'LOC100334962'	0.771667	0.302857	-1.34596	1.45e-09
100334963	'cysltr3'	2.89333	0.947143	-1.6622	1.06e-31
100384898	'ugt2b3'	0.0666667	0.284286	2.07995	9.95e-05
100384903	'ugt1b3'	0.03	0.124286	1.98762	0.0131047
100422734	'mpp5b'	5.91333	3.65286	-0.574973	1.04e-18
100462698	'arid5a'	1.62	0.765714	-1.09532	1.32e-11
100462714	'qkib'	1.42167	0.614286	-1.24575	1.3e-06
100462964	'selenol'	20.4683	14.6814	-0.502713	4.29e-23
100463515	'col5a3b'	1.32667	0.858571	-0.603397	3.13e-10
100463518	'kcnh2b'	0.28	0.127143	-1.19201	4.19e-07
100499203	'ptprea'	4.12667	2.75857	-0.64229	1.14e-31
100500702	'g6fl'	0.311667	0.167143	-0.936753	0.034182
100526652	'ptprr'	5.25833	3.68571	-0.571444	5.78e-20
100526653	'ptpn9a'	1.62167	1.11714	-0.57562	3.02e-06
100526683	'aldh1l1'	31.2283	17.8614	-0.846144	4.3e-176
100526806	'kcnj14'	0.0266667	0.00285714	-2.81545	0.0435958
100526813	'si:dkey-22f5.9'	1.89	4.22429	1.14982	1.19e-35
100526814	'rbm11'	7.42	4.86857	-0.582524	1.05e-06
100526816	'cfhl3'	0.24	0.0542857	-2.22716	1.1e-05
100529086	'pnoca'	1.605	1.12571	-0.544498	7.03e-07
100534664	'si:ch211-153f2.3'	0.536667	0.38	-0.514938	0.0280292
100534669	'LOC100534669'	0.5	0.114286	-2.17802	0.00014
100534672	'LOC100534672'	0.401667	0.245714	-0.792891	0.000371
100534674	'il16'	4.3	1.99143	-1.08601	3.36e-73
100534679	'LOC100534679'	0.0433333	0.118571	1.35448	0.0456029
100534706	'cttnbp2nla'	0.87	0.555714	-0.708186	0.000177
100534707	'LOC100534707'	0.718333	0.422857	-0.81658	0.0364461
100534720	'isg20'	17.0083	11.4886	-0.586591	6.55e-26
100534722	'LOC100534722'	1.68	1.10714	-0.636477	4.59e-06
100534733	'LOC100534733'	0.348333	0.195714	-0.832958	0.0074764
100534737	'ano5a'	3.34167	2.36714	-0.538545	2.41e-16
100534755	'LOC100534755'	0.65	0.278571	-1.19131	5.43e-07
100534757	'LOC100534757'	0.52	0.251429	-1.12357	5.92e-05
100534759	'si:dkey-22n8.3'	5.09333	2.43857	-1.09113	6.97e-34
100534762	'LOC100534762'	0.273333	0.04	-2.83939	9.12e-09
100534776	'tlr7'	0.333333	0.191429	-0.805987	0.00299429
100534785	'LOC100534785'	2.21333	1.54429	-0.550275	6.09e-06
100534786	'LOC100534786'	0.403333	0.857143	1.20616	1.86e-08
100534789	'LOC100534789'	1.955	1.36286	-0.519206	2.15e-06
100534806	'si:dkey-106l3.7'	0.945	0.482857	-0.949748	3.76e-06
100534815	'LOC100534815'	0.778333	2.18143	1.52069	1.53e-23
100534822	'iffo2b'	0.413333	1.31286	1.70288	1.78e-22
100534830	'LOC100534830'	0.116667	0.282857	1.31008	0.000155
100534843	'si:dkey-262g12.3'	1.30333	0.887143	-0.53205	0.00295853
100534855	'si:ch211-145b13.5'	0.678333	0.394286	-0.846341	9.65e-05
100534875	'LOC100534875'	0.0216667	0.382857	4.09144	5.02e-09
100534893	'alpk3b'	4.29667	2.23857	-0.954973	2.11e-76
100534898	'mtbp'	1.82667	1.31143	-0.510886	1.57e-05
100534909	'her15.1'	2.66667	1.69286	-0.686604	0.000122
100534919	'peli1a'	1.42	2.50286	0.831041	2.91e-26
100534928	'slc35d2'	1.97333	1.15857	-0.773181	5.59e-06
100534935	'si:ch211-197h24.8'	1.28167	0.574286	-1.15773	4.33e-07
100534944	'adamtsl3'	0.48	0.352857	-0.500574	0.00136163
100534958	'si:dkey-242e21.4'	2.88667	1.86857	-0.639876	0.000253
100534965	'fam126b'	2.91167	1.77286	-0.74706	9.46e-14
100534969	'nacad'	17.71	11.9771	-0.586335	1.32e-116
100534973	'LOC100534973'	0.286667	0.167143	-0.829731	3.93e-07
100535003	'ngfra'	1.22667	0.738571	-0.839464	1.6e-07
100535018	'uimc1'	9.69167	13.8414	0.505924	7.3e-37
100535040	'LOC100535040'	0	0.168571	6.09144	7.12e-10
100535063	'dnaaf5'	2.135	1.69571	-0.592773	4.73e-06
100535070	'LOC100535070'	0.6	0.82	0.570081	0.0174358
100535079	'LOC100535079'	0.525	0.112857	-2.23048	0.00324046
100535100	'LOC100535100'	1.43833	0.87	-0.738771	1.13e-06
100535104	'LOC100535104'	4.365	2.47571	-0.878392	6.59e-25
100535113	'LOC100535113'	0.288333	0.13	-1.21487	0.00426472
100535117	'si:ch73-71d17.2'	1.85	1.12714	-0.751721	7.65e-09
100535121	'LOC100535121'	0.93	0.538571	-0.784083	0.0014667
100535131	'LOC100535131'	0.0233333	0.115714	2.16869	0.0328512
100535144	'LOC100535144'	2.87	0.668571	-2.14888	3.26e-27
100535146	'si:ch73-265h17.1'	0.933333	0.32	-1.59828	7.57e-17
100535149	'crispld2'	1.85667	1.27857	-0.549662	7.02e-05
100535157	'si:ch73-182e20.4'	0.255	0.914286	1.88981	3.75e-10
100535184	'nlrc5'	3.97667	2.87143	-0.505612	5.66e-23
100535191	'LOC100535191'	1.46667	0.964286	-0.583985	2.25e-06
100535208	'LOC100535208'	0.991667	0.388571	-1.41393	1.72e-10
100535215	'pogza'	1.82833	1.16857	-0.699009	1.02e-13
100535239	'gpr155a'	11.6833	4.05714	-1.58133	6.27e-302
100535278	'LOC100535278'	1.19333	0.734286	-0.773228	6.63e-20
100535282	'LOC100535282'	0.025	0.11	2.22895	0.0263615
100535286	'LOC100535286'	0.141667	0.0257143	-2.47334	0.0144574
100535325	'rgs7b'	0.485	0.317143	-0.69997	0.0292936
100535338	'LOC100535338'	0.15	0.0828571	-0.94418	0.0134047
100535364	'LOC100535364'	0.398333	0.252857	-0.664887	0.045907
100535378	'si:ch73-269m14.2'	10.1067	6.44286	-0.660125	1.27e-44
100535383	'cbln17'	0.136667	0.0157143	-3.03784	0.0227971
100535385	'LOC100535385'	1.275	0.912857	-0.530045	2.03e-05
100535393	'LOC100535393'	0.541667	2.18429	1.90326	1.4e-132
100535396	'LOC100535396'	3.22333	0.655714	-2.25216	5.81e-09
100535405	'LOC100535405'	3.46667	0.5	-2.78043	2.33e-85
100535410	'engl'	1.15333	0.274286	-2.11184	4.29e-35
100535415	'LOC100535415'	1.275	0.727143	-0.829386	9.6e-06
100535417	'LOC100535417'	103.547	163.887	0.731576	8.92e-263
100535423	'LOC100535423'	3.72667	0.928571	-1.99404	1.22e-17
100535428	'LOC100535428'	19.1217	12.5114	-0.625865	1.3e-84
100535429	'LOC100535429'	0.4	0.157143	-1.24416	0.00463415
100535432	'ltc4s'	1.81833	0.537143	-1.80634	8.77e-17
100535463	'timm23b'	1.70833	1.07429	-0.668606	0.000153
100535468	'LOC100535468'	4.62833	3.4	-0.508019	4.22e-05
100535476	'LOC100535476'	1.63	1.11571	-0.587404	0.0051804
100535504	'si:cabz01071907.1'	3.84333	2.65	-0.522039	3e-07
100535515	'def6b'	3.075	1.76714	-0.797927	1e-15
100535522	'LOC100535522'	10.49	5.59857	-0.920842	6.62e-27
100535524	'sh2b2'	0.63	0.322857	-0.978612	7.01e-08
100535525	'LOC100535525'	0.311667	0.104286	-1.609	0.0360996
100535555	'LOC100535555'	2.02333	0.814286	-1.34485	2.64e-12
100535556	'sgsm1b'	1.53167	1.14429	-0.503613	9.02e-08
100535574	'ftr30'	0.951667	0.527143	-0.900799	1.27e-07
100535575	'ighv2-1'	1.365	0.445714	-1.55241	0.0104694
100535592	'LOC100535592'	0.365	1.57429	2.16359	5.05e-23
100535600	'themis2'	1.87667	1.11286	-0.748952	5.45e-09
100535608	'sh3tc1'	2.955	2.07286	-0.612924	9.86e-16
100535615	'tom1l2'	7.34667	5.13	-0.545516	4.88e-57
100535618	'otos'	1.34333	2.64143	0.98742	9.5e-05
100535622	'LOC100535622'	6.50833	16.1329	1.29969	1.06e-50
100535633	'LOC100535633'	0.93	0.47	-1.05802	2.92e-12
100535643	'LOC100535643'	2.07167	0.455714	-2.19885	0.000187
100535653	'si:dkey-31g6.6'	17.995	10.6743	-0.659736	3.37e-09
100535672	'prss59.2'	9.305	13.5857	0.61075	1.58e-11
100535674	'LOC100535674'	1.33333	0.852857	-0.671829	6.59e-05
100535676	'LOC100535676'	1.31	0.751429	-0.8008	0.00075
100535682	'si:dkey-178e17.3'	7.40167	4.62429	-0.719587	4.04e-19
100535683	'si:ch73-267c23.10'	0.921667	0.368571	-1.37041	4.55e-09
100535690	'si:ch73-137d22.1'	0.206667	0.0357143	-2.68992	0.00676758
100535691	'LOC100535691'	5.61	3.63857	-0.645179	1.61e-27
100535694	'ptprh'	1.39167	0.928571	-0.619151	6.38e-10
100535735	'si:ch1073-443n13.2'	9.90167	6.79	-0.545986	8.35e-10
100535760	'LOC100535760'	6.34167	14.7271	1.28082	7.21e-161
100535764	'ago4'	7.44333	5.19857	-0.559847	4.64e-21
100535802	'vwa3a'	0.613333	1.09143	0.804449	3.96e-06
100535812	'nyap2b'	0.186667	0.12	-0.748952	0.0215721
100535819	'LOC100535819'	1.38	0.87	-0.694052	8.21e-07
100535820	'dnajc14'	0.573333	0.354286	-0.733505	1.19e-06
100535835	'si:dkey-237i9.1'	2.80667	1.70857	-0.746145	4.94e-15
100535855	'si:dkey-32e23.6'	0.216667	0.128571	-0.804721	0.00552366
100535857	'LOC100535857'	0.156667	0.0428571	-1.97408	0.0325283
100535864	'cipca'	4.335	2.59714	-0.780232	3.01e-10
100535892	'LOC100535892'	0.336667	0.112857	-1.68992	0.00412273
100535903	'si:ch211-261n11.7'	12.4933	0.664286	-4.33755	1.99e-176
100535904	'xirp2b'	4.60833	2.54429	-0.895534	3.39e-116
100535908	'si:ch211-210b2.4'	0.536667	0.31	-0.807764	8.15e-06
100535932	'LOC100535932'	1.87	2.97857	0.660286	0.000384
100535934	'si:ch73-158p21.2'	2.025	1.42857	-0.554006	1.08e-07
100535945	'LOC100535945'	1	0.45	-1.22271	1.9e-11
100535946	'mhc1lga'	2.185	1.10286	-1.061	1.65e-10
100535958	'ighv4-5'	0.806667	0.262857	-1.71591	0.000999
100535969	'LOC100535969'	2.26667	1.29857	-0.811235	1.3e-15
100535981	'si:ch211-250c4.3'	1.40333	0.811429	-0.838654	1.34e-09
100536006	'evpll'	0.288333	1.28857	2.16641	1.2e-09
100536030	'LOC100536030'	0.896667	0.515714	-0.910934	3.92e-05
100536038	'LOC100536038'	0.353333	0.854286	1.30242	0.000502
100536075	'LOC100536075'	0.993333	0.302857	-1.70817	1.1e-07
100536083	'LOC100536083'	0.0266667	0.0714286	1.44759	0.0475589
100536110	'LOC100536110'	0.3	0.114286	-1.44371	9.11e-05
100536137	'si:ch211-241b2.5'	3.45667	1.50429	-1.24705	4.07e-36
100536140	'poldip3'	27.85	16.2571	-0.799351	2.83e-85
100536156	'LOC100536156'	0.608333	1.52571	1.26137	6.81e-08
100536170	'LOC100536170'	0	0.138571	3.35448	0.0431901
100536175	'LOC100536175'	1.765	0.932857	-0.948341	2.31e-10
100536182	'LOC100536182'	1.20667	0.724286	-0.763539	0.000116
100536187	'LOC100536187'	1.15833	0.647143	-0.723307	4.55e-06
100536189	'abtb1'	3.37333	2.23286	-0.616268	1.01e-16
100536213	'LOC100536213'	4.305	2.62429	-0.737476	3.86e-12
100536252	'LOC100536252'	0.526667	0.318571	-0.727984	0.00850417
100536264	'spag16'	0.386667	0.185714	-1.10495	0.000282
100536270	'lsm10'	24.8683	12.9729	-0.874553	3.52e-17
100536271	'asb2a.2'	38.055	57.3371	0.570156	6.9e-168
100536291	'zmp:0000000634'	0.605	0.18	-1.77105	2.38e-07
100536326	'LOC100536326'	0.618333	0.24	-1.28938	0.000357
100536330	'fmnl1b'	0.131667	0.0785714	-0.771053	0.00913977
100536348	'LOC100536348'	1.315	0.642857	-1.05445	6.45e-07
100536352	'urb1'	2.23333	1.42714	-0.709374	1.17e-25
100536377	'LOC100536377'	19.495	12.6443	-0.609005	4.97e-18
100536401	'si:dkey-23a13.22'	0.543333	0.16	-1.81425	9.46e-05
100536422	'LOC100536422'	0.815	0.38	-1.16	7.37e-11
100536426	'LOC100536426'	10.58	1.51857	-2.82503	9.4e-27
100536469	'LOC100536469'	2.08333	1.29143	-0.715911	1.83e-05
100536500	'LOC100536500'	0.371667	0.0814286	-2.30087	0.000539
100536501	'LOC100536501'	2.87667	0.837143	-1.87685	1.28e-23
100536506	'LOC100536506'	3.91333	2.45857	-0.508786	1.68e-07
100536535	'si:dkeyp-121d2.7'	0.453333	0.304286	-0.573786	0.0215602
100536537	'LOC100536537'	2.16667	4.17286	1.02021	1.09e-12
100536572	'LOC100536572'	0.588333	1.47714	1.33372	2.2e-12
100536585	'si:ch211-137j23.9'	1.995	0.938571	-1.09466	1.39e-05
100536587	'LOC100536587'	1.855	1.26286	-0.575205	5.05e-08
100536590	'atxn7l1'	2.00667	1.30429	-0.671955	1.7e-10
100536594	'cxcl8b.1'	22.57	12.2243	-0.894088	3.7e-26
100536599	'LOC100536599'	3.29333	1.86714	-0.825346	8.68e-12
100536619	'adgre15'	1.64667	0.347143	-2.29104	8.63e-25
100536621	'pigrl2.6'	5.41667	3.11286	-0.836206	1.15e-14
100536643	'LOC100536643'	0.26	0.63	1.34106	4.96e-07
100536657	'LOC100536657'	5.88167	3.84857	-0.646961	2.28e-39
100536659	'chrng'	1.09833	0.792857	-0.508266	0.00261409
100536660	'LOC100536660'	1.07667	0.777143	-0.523818	0.00420196
100536673	'LOC100536673'	0.695	0.325714	-1.11993	1.23e-06
100536675	'tyk2'	2.34	1.51143	-0.666272	1.8e-17
100536676	'LOC100536676'	1.33333	0.772857	-0.839171	1.61e-06
100536698	'LOC100536698'	11.2883	5.04857	-1.19356	1.75e-41
100536702	'si:ch211-28p3.4'	8.53667	2.57286	-1.71972	6.53e-71
100536710	'tmem220'	6.97833	4.05	-0.809823	5.79e-12
100536746	'LOC100536746'	0.411667	0.164286	-1.34819	0.0101753
100536767	'znfx1'	5.66833	3.56	-0.701375	1.29e-78
100536787	'ecm1a'	0.193333	0.0328571	-2.55241	0.0124266
100536800	'LOC100536800'	0.293333	0.108571	-1.44972	5.1e-05
100536805	'znf106b'	0.776667	0.351429	-1.2556	3.91e-09
100536808	'si:ch211-66k16.27'	4.24667	2.70429	-0.646305	2.05e-06
100536810	'tmem102'	3.835	2.77	-0.508757	2.76e-14
100536813	'si:ch1073-340i21.1'	5.49	1.98143	-1.49198	3.08e-15
100536817	'gig2g'	0.956667	0.455714	-0.951442	0.00696732
100536841	'agbl1'	0.313333	0.461429	0.656748	2.93e-05
100536887	'LOC100536887'	1.16833	0.757143	-0.608996	0.00686181
100536888	'espnla'	0.391667	0.101429	-1.9345	3.87e-12
100536894	'nek3'	2.07	1.18714	-0.815447	3.72e-07
100536906	'sez6b'	0.556667	0.265714	-1.04811	2.69e-07
100536909	'si:dkey-31e10.5'	1.31	0.952857	-0.543554	0.00018
100536910	'LOC100536910'	0.24	0.0785714	-1.63285	4.41e-06
100536922	'LOC100536922'	1.99333	1.33143	-0.609204	5.57e-13
100536942	'baalcb'	2.23833	1.45571	-0.628449	3.29e-05
100536949	'LOC100536949'	0.126667	0.0342857	-1.66137	4.9e-08
100536963	'kcnip4'	0.903333	0.472857	-0.959837	6.69e-06
100536964	'LOC100536964'	0.09	0.277143	1.57314	0.00389773
100536977	'si:ch1073-406l10.2'	14.8117	9.83143	-0.575896	2.02e-16
100536987	'kiaa0040'	4.82833	3.21143	-0.637226	7.52e-12
100536988	'gig2q'	1.44167	0.34	-1.46495	0.000436
100537002	'arhgap19'	0.973333	0.462857	-1.1314	1.58e-11
100537031	'carmil3'	1.95833	1.23143	-0.699317	2.64e-23
100537032	'LOC100537032'	1.275	0.902857	-0.527911	0.0028752
100537036	'cytip'	2.38667	1.5	-0.668981	3.57e-06
100537042	'fam8a1a'	0.436667	0.265714	-0.745058	0.0266327
100537081	'si:ch211-274p24.4'	0.405	0.201429	-1.04762	0.0103276
100537082	'LOC100537082'	1.73167	0.838571	-1.09639	4.25e-07
100537088	'ccl36.1'	33.7883	20.4371	-0.671375	2.62e-27
100537132	'adgrf11'	0.05	0.434286	2.85698	3.78e-11
100537153	'rbpms'	1.24833	0.807143	-0.621436	0.000116
100537173	'si:ch211-260e23.8'	2.81333	5.6	1.04541	5.96e-12
100537178	'LOC100537178'	3.07667	1.63571	-0.952921	8.42e-25
100537227	'rskrb'	1.23	0.747143	-0.697361	7.51e-05
100537244	'myl2a'	6.42667	22.3914	1.95204	1.1e-97
100537262	'LOC100537262'	0.288333	0.0314286	-3.26611	2.97e-05
100537317	'LOC100537317'	2.37833	1.26429	-0.918898	9.41e-17
100537329	'mcc'	3.43833	2.39571	-0.554335	5.62e-12
100537342	'LOC100537342'	1.92833	1.34857	-0.535073	3.26e-06
100537352	'si:cabz01021430.2'	2.32333	1.52	-0.703073	4.17e-05
100537361	'LOC100537361'	1.63167	1.04429	-0.683069	9.35e-08
100537363	'LOC100537363'	0.183333	0.111429	-0.777972	0.00403842
100537370	'rhpn1'	0.786667	0.391429	-1.07616	8.56e-07
100537382	'si:dkey-77f5.10'	4.96167	1.66286	-1.6552	1.32e-31
100537383	'tmem179'	3.68167	2.49857	-0.569822	3.58e-07
100537384	'LOC100537384'	0.893333	0.485714	-0.927657	9.35e-17
100537391	'cfap410'	5.78	3.86143	-0.619409	2.62e-06
100537396	'LOC100537396'	0.458333	0.27	-0.788283	0.0277593
100537398	'otud1'	8.86333	22.6471	1.39562	9.64e-265
100537399	'LOC100537399'	1.4	0.827143	-0.755877	1.67e-06
100537418	'samd14'	12.84	7.95429	-0.699555	2.12e-24
100537421	'cxcr5'	0.888333	0.567143	-0.687692	0.00790599
100537428	'LOC100537428'	1.68333	1.13714	-0.592266	2.21e-08
100537432	'LOC100537432'	0.168333	0.337143	0.984528	0.00267246
100537436	'ppef2b'	4.84167	7.41143	0.556001	3.19e-13
100537437	'LOC100537437'	0.701667	0	-5.06135	9.59e-05
100537438	'si:ch73-364h19.2'	12.3567	5.9	-1.11547	4.57e-58
100537439	'LOC100537439'	1.355	0.648571	-1.0347	3.58e-12
100537448	'cyth3b'	1.92167	1.26	-0.602143	9.8e-06
100537452	'LOC100537452'	3.075	1.27714	-1.31908	4.77e-21
100537466	'LOC100537466'	0.141667	4.36	5.0363	2.16e-50
100537504	'LOC100537504'	0.085	0.26	1.71705	0.00296136
100537506	'si:ch211-125m10.6'	0.903333	0.654286	-0.531351	0.0327766
100537531	'chrna8'	1.17667	0.632857	-0.838167	6e-06
100537538	'LOC100537538'	0.476667	0.308571	-0.68001	0.000883
100537539	'myorg'	15.28	10.48	-0.565135	1.47e-69
100537540	'znf217'	2.63667	1.73714	-0.642969	8.62e-19
100537549	'LOC100537549'	0.796667	0.524286	-0.687586	4.4e-06
100537552	'tgs1'	4.96333	3.26571	-0.651277	8.18e-19
100537554	'LOC100537554'	1.215	0.861429	-0.518584	1.12e-05
100537560	'si:dkey-30h22.11'	2.19	1.56143	-0.529476	2.41e-06
100537567	'sctr'	0.488333	0.192857	-1.40041	0.000306
100537576	'tgoln2'	13.5817	8.83429	-0.633618	3.03e-20
100537580	'si:dkey-117m1.4'	1.77333	1.05286	-0.776767	8.39e-11
100537584	'LOC100537584'	0.813333	0.508571	-0.729033	0.00283035
100537594	'LOC100537594'	8.05333	64.7343	3.0941	0
100537627	'si:dkey-23f9.9'	0.263333	0.0528571	-2.35205	0.000668
100537632	'spp2'	0.966667	1.62429	0.695234	0.00524544
100537633	'LOC100537633'	10.2983	5.19857	-1.02857	9.48e-29
100537642	'ttyh1'	3.34667	1.26857	-1.43256	1.41e-47
100537648	'clint1b'	3.7	2.52857	-0.502721	1.61e-09
100537687	'si:cabz01054396.2'	3.425	2.31571	-0.564579	6.14e-07
100537717	'mapk8ip1a'	6.56167	3.96429	-0.749112	1.14e-54
100537719	'bicdl1'	0.1	0.0285714	-1.88256	0.00192816
100537725	'pimr118'	0.08	0.235714	1.51611	0.00306549
100537750	'foxq1a'	5.43	1.74571	-1.61703	1.27e-40
100537765	'LOC100537765'	3.45167	0.465714	-3.01976	3.65e-41
100537783	'spink2.2'	21.57	73.4557	1.91557	1.45e-96
100537787	'ca12'	1.57833	2.59857	0.762821	1.81e-10
100537796	'LOC100537796'	0	0.09	3.35448	0.0431901
100537805	'si:dkey-23f9.11'	0.0833333	0.532857	2.63201	0.0376677
100537822	'rnf5'	9.11167	5.48571	-0.753582	1.36e-15
100537842	'LOC100537842'	1.02833	0.12	-3.23048	2.39e-27
100537845	'LOC100537845'	2.43167	0.854286	-1.57761	3.94e-07
100537850	'LOC100537850'	1.975	1.22286	-0.689916	0.00949385
100537853	'LOC100537853'	0.948333	0.518571	-0.916055	2.02e-26
100537855	'LOC100537855'	0.408333	0.198571	-1.12639	0.00310424
100537874	'LOC100537874'	1.7	1.08429	-0.692828	0.0201961
100537876	'dtex3l2.1'	1.69167	1.04286	-0.728978	2.11e-06
100537891	'LOC100537891'	1.24	0.774286	-0.796706	2.04e-05
100537897	'tpbgl'	0.223333	0.0442857	-2.37733	1.55e-05
100537920	'fam163ba'	0.47	0.281429	-0.776973	0.000465
100537923	'arid4b'	0.836667	0.49	-0.830877	1.82e-09
100537930	'LOC100537930'	0.638333	0.22	-1.55241	0.00155246
100537936	'LOC100537936'	0.758333	0.521429	-0.527337	0.0361699
100537938	'LOC100537938'	0.645	0.327143	-0.966071	0.000634
100537949	'LOC100537949'	3.44833	1.94714	-0.84913	3.97e-07
100537963	'LOC100537963'	8.96167	5.20429	-0.771694	1.62e-27
100537972	'LOC100537972'	0.045	0.124286	1.45645	0.00857548
100537975	'trip11'	5.69833	3.84857	-0.589346	4.35e-49
100537977	'iqgap3'	0.97	0.537143	-0.874075	5.02e-12
100537991	'prodhb'	8.46167	5.55571	-0.617393	5.53e-18
100537993	'pkd1l2b'	0.171667	0.0471429	-1.89182	1.68e-10
100538001	'gpr75'	13.0317	3.46	-1.98431	5e-287
100538007	'arsb'	4.20833	2.03	-1.06004	6.9e-15
100538024	'fads6'	2.73333	1.56	-0.855273	2.04e-07
100538036	'exd3'	1.69667	1.11857	-0.54302	5.1e-07
100538037	'LOC100538037'	0.963333	0.395714	-1.32606	5.24e-11
100538052	'LOC100538052'	0.296667	0.6	0.985877	0.00214291
100538089	'ifi44g'	3.28833	1.63857	-1.02019	1.24e-14
100538103	'LOC100538103'	2.275	1.23571	-0.904964	6.21e-13
100538112	'si:ch211-235f1.3'	0.103333	0.161429	0.57825	0.045051
100538121	'LOC100538121'	1.425	0.842857	-0.802185	1.18e-11
100538136	'LOC100538136'	0.76	0.424286	-0.815447	0.000573
100538151	'LOC100538151'	0.323333	0.195714	-0.731037	0.0273925
100538158	'LOC100538158'	3.235	1.72571	-0.662403	0.000304
100538160	'LOC100538160'	0.608333	0.358571	-0.862974	3.69e-05
100538165	'actn2a'	1.69833	4.92857	1.62838	1.07e-34
100538170	'LOC100538170'	0.8	0.358571	-1.26861	0.000511
100538177	'LOC100538177'	0.316667	0.0571429	-2.55241	8.17e-09
100538182	'si:dkey-183c6.8'	0.711667	0.477143	-0.601933	0.000718
100538188	'LOC100538188'	0.13	0.0457143	-1.53455	0.00557372
100538205	'sfrp2l'	0.0366667	0.154286	2.09144	0.042813
100538208	'LOC100538208'	0.823333	0.358571	-1.25606	2e-05
100538209	'zmp:0000000650'	0.461667	0.271429	-0.815447	0.0019286
100538211	'si:dkey-217l24.1'	0.655	0.411429	-0.69809	5.17e-05
100538217	'nlrc3l'	2.975	1.98429	-0.610301	1.23e-10
100538221	'LOC100538221'	0.09	0.23	1.35448	0.0456029
100538242	'LOC100538242'	6.39333	3.98286	-0.643333	4.01e-07
100538256	'LOC100538256'	0.321667	0.154286	-1.16635	0.00210389
100538279	'LOC100538279'	2.18833	1.54286	-0.529002	3.49e-09
100538290	'si:ch1073-15f19.2'	1.04	0.682857	-0.574072	0.00188162
100538291	'si:ch73-49o8.1'	1.05667	0.585714	-0.897358	1.74e-11
100538303	'muc13a'	0.62	0.365714	-0.764694	3.95e-11
100538314	'il17rc'	4.93	3.39	-0.608155	2.09e-24
100538326	'myom2b'	45.93	65.1814	0.552186	1.57e-268
100538332	'LOC100538332'	6.645	3.13857	-1.06391	1.36e-45
100538333	'LOC100538333'	0.953333	0.557143	-0.783513	0.00593327
100538338	'LOC100538338'	1.02833	0.527143	-1.00578	9.03e-05
100873093	'nfe2l2b'	0.305	0.491429	0.746056	0.0234311
100884133	'dicp1.5-6'	0.718333	0.48	-0.702826	0.000579
100884138	'dicp3.1'	4.74167	3.01286	-0.677906	1.01e-12
100884146	'selplg'	6.765	3.54571	-0.961489	2.77e-25
100884147	'myh7ba'	0.898333	3.82429	2.08609	3.2e-220
100884149	'waif2'	1.42667	0.28	-2.40041	1.08e-12
100884151	'dicp1.7'	0.621667	0.378571	-0.735199	0.0285231
100884153	'dicp3.3'	13.0333	8.59429	-0.576107	1.72e-13
100885772	'cmasb'	0.563333	0.335714	-0.777972	0.0458474
100913078	'fcho1'	3.97667	2.67429	-0.601056	2.59e-21
101055497	'rnf167'	5.845	3.29143	-0.857316	3.88e-28
101101687	'angpt2a'	0.946667	0.458571	-1.07551	1.46e-05
101180909	'shroom3'	2.81667	1.55857	-0.918628	4.55e-33
101448000	'pappaa'	0.258333	0.168571	-0.645522	0.00431141
101448001	'pappab'	0.191667	0.0885714	-1.14195	4.17e-05
101669768	'b4gat1'	1.04333	0.548571	-0.958405	3.91e-05
101882022	'zmp:0000001074'	0.575	0.161429	-1.80123	4.98e-21
101882029	'LOC101882029'	0.055	0.01	-2.37874	1.09e-05
101882030	'muc5e'	19.55	10.2757	-1.02621	9.69e-147
101882035	'tsnare1'	1.09	0.758571	-0.546744	0.00669571
101882049	'LOC101882049'	1.54167	0.997143	-0.661642	2.71e-08
101882062	'LOC101882062'	0.641667	0.248571	-1.47875	9.36e-17
101882063	'LOC101882063'	1.365	0.83	-0.766781	0.00429073
101882069	'LOC101882069'	4.785	3.09143	-0.663009	1.18e-30
101882073	'LOC101882073'	0.316667	0.565714	0.870172	0.000683
101882084	'si:dkey-88e18.8'	2	0.762857	-1.4221	3e-57
101882092	'LOC101882092'	0.556667	0.317143	-0.798044	7.92e-07
101882096	'cspg4b'	0.508333	0.342857	-0.574819	1.16e-05
101882111	'LOC101882111'	1.48333	1.03714	-0.530587	0.000988
101882127	'asgrl2'	0.226667	0.0814286	-1.51059	0.0214298
101882128	'LOC101882128'	1.41667	0.66	-1.20134	4.03e-09
101882134	'LOC101882134'	1.94	1.20714	-0.707017	1.74e-06
101882135	'LOC101882135'	0.263333	0.0228571	-3.50773	3.47e-05
101882154	'LOC101882154'	11.9683	5.18429	-1.17193	2.2e-27
101882156	'si:dkey-181f22.4'	2.34667	1.41	-0.703776	4.25e-13
101882165	'si:dkey-111f13.5'	1.015	0.694286	-0.576412	0.000337
101882166	'LOC101882166'	0.29	0.432857	0.603421	0.00621107
101882168	'si:dkey-207b20.2'	0.19	0.05	-1.86758	0.00384244
101882181	'LOC101882181'	0.785	0.538571	-0.710859	0.0134121
101882182	'si:ch211-209f23.6'	1.23833	0.71	-0.797525	0.00019
101882209	'mtmr11'	1.74333	1.08	-0.729053	1.77e-10
101882211	'LOC101882211'	6.43667	2.98571	-1.12297	3.12e-34
101882212	'LOC101882212'	0.221667	0.105714	-1.03979	0.0347977
101882213	'LOC101882213'	1.46667	0.814286	-0.943771	2.56e-06
101882221	'LOC101882221'	0.055	0.462857	2.97897	3.46e-05
101882228	'LOC101882228'	0.998333	0.635714	-0.677944	0.00128652
101882238	'LOC101882238'	0.103333	0.354286	1.83092	1.96e-09
101882239	'LOC101882239'	2.06	1.41	-0.55723	1.25e-06
101882249	'LOC101882249'	1.55167	0.878571	-0.860535	0.00372576
101882250	'LOC101882250'	0.413333	0.154286	-1.44145	0.00235699
101882272	'LOC101882272'	0.84	0.45	-0.96745	1.89e-07
101882286	'zmp:0000000606'	0.341667	0.0685714	-2.28272	1.46e-20
101882290	'LOC101882290'	0.216667	0.0528571	-2.23156	0.00725755
101882293	'znf518b'	2.98667	2.08714	-0.573047	9.9e-13
101882338	'LOC101882338'	0.9	0.438571	-1.05361	3.14e-13
101882339	'LOC101882339'	0.53	0	-3.55241	0.0407142
101882355	'LOC101882355'	11.7167	8.33857	-0.526017	2.5e-12
101882360	'arhgap6'	0.626667	0.291429	-1.1456	8.58e-08
101882365	'LOC101882365'	0.835	0.561429	-0.564904	0.0219006
101882368	'znf512'	0.605	0.404286	-0.635326	0.00762914
101882407	'LOC101882407'	4.9	2.30143	-1.07922	6.63e-10
101882422	'si:dkey-38n4.2'	0.145	0.0428571	-1.73407	6.58e-05
101882431	'rnf215'	1.52	1.04571	-0.571521	0.00752387
101882436	'omgb'	10.6267	7.42286	-0.56109	6.63e-58
101882451	'LOC101882451'	0.868333	0.621429	-0.528165	0.011583
101882457	'cacna2d1'	0.111667	0.0514286	-1.18742	0.00724209
101882460	'LOC101882460'	2.96333	2.12857	-0.500216	7.48e-07
101882461	'LOC101882461'	0.708333	0.344286	-1.09818	1.84e-09
101882465	'LOC101882465'	1.17833	0.61	-0.936753	0.00229014
101882475	'LOC101882475'	1.775	1.17857	-0.619896	0.000196
101882478	'si:dkey-118k5.3'	1.21	0.575714	-1.12444	5.06e-24
101882481	'lrrc66'	12.5983	9.09143	-0.516198	4.05e-94
101882488	'LOC101882488'	6.98167	4.25571	-0.777543	1.89e-44
101882496	'LOC101882496'	0	2.55286	9.18314	1.46e-58
101882500	'LOC101882500'	6.085	3.65	-0.776153	1.04e-48
101882511	'LOC101882511'	0.185	0.09	-1.13062	0.000335
101882530	'LOC101882530'	0.0283333	0.0757143	1.31771	0.0131104
101882544	'znf1086'	0.38	0.147143	-1.4466	2.71e-06
101882550	'LOC101882550'	0.198333	0.385714	1.05902	0.00912537
101882555	'LOC101882555'	0.485	0.294286	-0.85114	0.000578
101882558	'nlrp1'	1.57	1.08857	-0.549772	4.24e-12
101882560	'LOC101882560'	1.62833	0.94	-0.854487	2.96e-09
101882566	'LOC101882566'	0.173333	0.0414286	-2.03784	0.00970999
101882575	'LOC101882575'	1.475	0.897143	-0.722055	0.000793
101882579	'LOC101882579'	1.65333	1.12143	-0.542171	7.65e-12
101882585	'si:dkey-32n7.4'	8.66667	4.98714	-0.808805	1.53e-63
101882587	'frmpd1b'	0.64	0.43	-0.625547	7.03e-06
101882596	'LOC101882596'	3.24333	1.98	-0.721241	1.19e-20
101882617	'LOC101882617'	0.175	0.0642857	-1.52102	3.28e-08
101882620	'adgrg7.1'	1.71	0.572857	-1.67015	3.65e-41
101882631	'LOC101882631'	2.185	0.87	-1.38558	1.54e-25
101882637	'LOC101882637'	0.143333	0.05	-1.51059	0.0214298
101882638	'LOC101882638'	2.15	1.48	-0.558888	1.27e-07
101882640	'LOC101882640'	2.22667	1.49429	-0.594514	2.12e-10
101882661	'LOC101882661'	0	0.0314286	3.37832	0.0408057
101882666	'LOC101882666'	0.528333	0.952857	0.856278	1.79e-06
101882678	'si:ch73-223f5.1'	2.53333	1.72143	-0.551655	5.67e-08
101882681	'LOC101882681'	0.383333	0.0385714	-3.32735	2.06e-16
101882695	'zgc:174574'	5.06333	2.99	-0.753535	3.8e-10
101882696	'LOC101882696'	3.01333	0.897143	-1.75595	3.28e-19
101882718	'si:ch211-51h4.2'	0.843333	0.358571	-1.27075	1.3e-07
101882721	'LOC101882721'	2.55167	1.69857	-0.619091	2.84e-06
101882729	'LOC101882729'	0.47	0.154286	-1.56953	1.05e-14
101882731	'si:ch211-168d23.3'	0.243333	0.158571	-0.651948	0.0152272
101882738	'si:ch73-190f16.2'	6.475	3.94857	-0.723525	4.35e-09
101882744	'LOC101882744'	2.40667	0.985714	-1.28535	5.57e-21
101882750	'LOC101882750'	0.356667	0.211429	-0.66263	0.0294389
101882768	'si:dkey-7f3.9'	2.45	1.46429	-0.758416	3.71e-15
101882772	'LOC101882772'	0.158333	0.544286	1.74683	7.66e-08
101882779	'si:cabz01074944.1'	2.39167	1.24	-0.932804	4.8e-08
101882780	'LOC101882780'	1.06333	0.23	-2.31807	1.38e-24
101882791	'zmp:0000000608'	0.516667	0.0928571	-2.49652	1.25e-07
101882795	'LOC101882795'	0.258333	0.167143	-0.663444	0.00282265
101882796	'si:ch211-191d2.2'	3.525	2.53429	-0.533028	8.16e-11
101882803	'cbx7b'	7.36167	4.15143	-0.842066	1.42e-17
101882836	'si:ch211-212k18.6'	1.17833	0.588571	-0.765747	0.000511
101882837	'LOC101882837'	0.13	0.0228571	-2.58972	2.55e-07
101882838	'si:ch1073-67j19.2'	4.87167	1.80857	-1.4611	5.21e-14
101882841	'LOC101882841'	3.11833	2.11286	-0.598509	2.72e-14
101882843	'LOC101882843'	0.943333	0.621429	-0.572591	0.0180936
101882847	'LOC101882847'	0.0666667	0.71	3.48388	2.71e-06
101882850	'htr4'	0.396667	0.272857	-0.653176	0.0266507
101882857	'LOC101882857'	0.905	1.68	0.976612	1.77e-12
101882866	'LOC101882866'	1.32833	0.765714	-0.854618	2.34e-06
101882869	'LOC101882869'	0.531667	0.0842857	-2.84519	1.41e-09
101882874	'LOC101882874'	0.246667	0.0385714	-2.6841	0.000376
101882881	'dok2l'	0.928333	0.394286	-1.36742	1.52e-07
101882887	'si:ch73-302o18.2'	0.761667	0.48	-0.677944	0.0118388
101882898	'LOC101882898'	1.67667	0.994286	-0.789072	1.82e-08
101882903	'arhgef15'	0.3	0.135714	-1.16729	0.000127
[truncated: 7,336 more rows]
