# Supplementary material for: Integration of Metabolomics and Transcriptomics to Reveal the Metabolic Characteristics of Exercise-Improved Bone Mass
Source: Nutrients. 2023 Mar 30;15(7):1694. doi: 10.3390/nu15071694 (PMC10097349; doi:10.3390/nu15071694)
Supplement: Supplementary file 1 [file nutrients-15-01694-s001.zip › Table S8 Bone-related differentially expressed genes between the control group and the exercise group.xlsx]

## Sheet: Sheet1
		Average FPKM
Name	Gene ID	Control group	Exercise group	Log2 FC	Qvalue	Regulation
col6a3	556874	3.62±1.23	5.22±4.86	0.54	2.99e-176	Up
igfbp1b	793907	13.96±13.98	2.75±1.70	-2.42	2.64e-157	Down
ctsk	550475	71.17±38.85	45.79±22.88	-0.65	2.55e-134	Down
stat1a	30768	22.03±14.06	12.40±8.83	-0.86	3.36e-115	Down
jak1	30280	14.83±9.59	8.51±6.15	-0.82	1.78e-113	Down
il6r	100135755	12.08±8.47	7.10±2.99	-0.82	6.75e-98	Down
stat1b	368481	14.24±5.77	8.26±4.07	-0.82	1.08e-90	Down
tgfb1b	563884	8.13±5.57	3.42±1.84	-1.29	9.92e-83	Down
il16	100534674	4.30±3.28	1.99±1.66	-1.09	3.36e-73	Down
alox12	322732	9.74±4.83	5.60±1.35	-0.85	4.66e-73	Down
il21r.1	100134976	7.72±3.35	3.64±0.98	-1.07	3.58e-52	Down
cxcl11.6	101883610	6.25±5.82	0.76±0.88	-3	2.65e-46	Down
hoxc6a	30346	4.94±3.35	2.39±1.63	-1.11	1.44e-08	Down
tnfsf11	100331628	1.01±0.91	0.47±0.48	-1.14	4.02e-07	Down
tnfa	405785	0.99±0.72	0.36±0.27	-1.43	4.8e-05	Down
wnt5a	568191	0.68±1.16	0.25±0.50	-1.4	7.25e-05	Down
col8a1a	557795	0.05±0.04	0.21±0.27	2.09	9.43e-05	Up
shbg	322604	0.33±0.50	0.09±0.04	-1.77	0.000618	Down
sostdc1b	564783	1.15±1.24	0.32±0.48	-1.77	0.000618	Down
